# Supplementary material for: In silico analysis of R2R3-MYB transcription factors in the basal eudicot model, Aquilegia coerulea
Source: 3 Biotech. 2024 Oct 29;14(11):284. doi: 10.1007/s13205-024-04119-y (PMC11522220; doi:10.1007/s13205-024-04119-y)
Supplement: Supplementary file 4 — Supplementary file4 (XLSX 43 KB) [file 13205_2024_4119_MOESM4_ESM.xlsx]

## Sheet: Sheet1
Supplementary Table 3: Identification of R2R3MYB genes in A. coerulea.
JGI Gene Identifier	Annotation	Chromosome	Genomic position	Gene length	mRNA length	CDS length	AA length	No. of exons	pI	Molecular weight	GRAVY	R2 repeat sequence	R3 repeat sequence	Protein Sequence
Aqcoe1G001900	AqcoeMYB1	1	Chr_01:86036..92385 reverse	6349	2239	1032	344	3	9.10	25789.47	-0.889	KKGPWTPEEDIILASYIQEHGPGNWRSVPTNTGLLRCSKSCRLRWTNYLRPGI	KRGNFTSHEERMIVHLQALLGNKWASIASYLPQRTDNDIKNYWNTHLKKKIK	MGRPPCCDKDGIKKGPWTPEEDIILASYIQEHGPGNWRSVPTNTGLLRCSKSCRLRWTNYLRPGIKRGNFTSHEERMIVHLQALLGNKWASIASYLPQRTDNDIKNYWNTHLKKKIKKFQSATDSLVPSSNSSTFQLVTKRSSYSEKARSKEMTNLQTSVFKLNQTSTYASSTENISRMLEGWMKSSPKTTMLRNDQEDNEDKQSNNYYYINKIQNGSTSSTSSNNNNNTNNALDDPVVSLQCNQADHEKAGHEEHSGLISHDEFESLIFQNMGSIAWVKSETSHQGSEYSNSVEEKFHTSSSVPGSEQTMEDQPPFSFLENWLLDEASGQVEQQMMDLSTIF
Aqcoe1G055500	AqcoeMYB2	1	Chr_01:2785396..2786522 reverse	1126	1037	879	293	2	8.79	33142.9	-0.974	KRGPWTPEEDRILSNYIKKEGEGRWRMLPKRAGLLRCGKSCRLRWMNYLRPSV	KRGQIAPDEEDLILRLHRLLGNRWALIAGRIPGRTDNEIKNYWNTHLSKKLI	MSRKGKEMQPTKASSIASPSKTTPCCSKVGLKRGPWTPEEDRILSNYIKKEGEGRWRMLPKRAGLLRCGKSCRLRWMNYLRPSVKRGQIAPDEEDLILRLHRLLGNRWALIAGRIPGRTDNEIKNYWNTHLSKKLISQGIDPRTHKPLNPNIPNSSINLQPPAAPKQKYNLNTNPNSSCNDYLEATTNLDQDHNWLNSNERDDMGLCSDEVFSSFLNSLINDDAVANQQQQQQQHQNQPNVNPIHENVASSGNGTFGYDATWDNATLICSPSDFSHENEQRRFVDHQANQDS
Aqcoe1G055800	AqcoeMYB3	1	Chr_01:2791071..2793838 reverse	2767	2582	873	291	2	7.13	32914.54	-0.883	KRGPWTPEEDEVLSDYIRREGEGRWRTLPKRAGLLRCGKSCRLRWMNYLRPSL	KRGQIAPDEEDLILRLHRLLGNRWALIAGRIPGRTDNDIKNYWNTHLSKKLI	MRNPSMASKVTCSSSSPASGSTTSKITPCCSKEGLKRGPWTPEEDEVLSDYIRREGEGRWRTLPKRAGLLRCGKSCRLRWMNYLRPSLKRGQIAPDEEDLILRLHRLLGNRWALIAGRIPGRTDNDIKNYWNTHLSKKLISQGIDPRTHKPLTPESSSCFRPLAPEPNLNNNNTTNHQRNSPSMDEVSCGGNEDSIKNNTNDHLEGIIDHHQHNNWQNYNALLALQRTTNEENDEHIGYSTGEDVFSSLLNSWVYDEVFGYSIYGGSINFSQSGFDDECKRFSDHVNKCF
Aqcoe1G091400	AqcoeMYB4	1	Chr_01:4872985..4877629 forward	4644	1444	1230	410	2	5.69	44356.45	-0.546	DRGPWSPEEDNVLSRLVAKFGPRNWSLIARGI-PGRSGKSCRLRWCNQLDPGV	KRKPFTEEEDRIIVAAHAIHGNKWAVLARLLPGRTDNAIKNHWNSTLRRRRI	MEREMKELKEQIDVFLAVNNINGGGVGARTSGDSTTTVTVSEGNVIGEGGDNNENDLNNSAGNGSDDRVKGPWSPEEDNVLSRLVAKFGPRNWSLIARGIPGRSGKSCRLRWCNQLDPGVKRKPFTEEEDRIIVAAHAIHGNKWAVLARLLPGRTDNAIKNHWNSTLRRRRIDFNKFRAASGEMMEDISHDKTKASSEDTLSCGDVNSFKSLEGKDVNSLDIISSQYDDRAQSNEDYCTNKTNEPPTLFRPAARVSAFSIYNPPNGSTNAAQVSSAVPSNEPLIQTTPKPDFSICRLFEGVCDEPQVPARCGHGCCDNKGVVMARNSLLGAEFVEYEELPPFSSHELAAIATDLSKIAWLKSGLENSNTTVIDNAGRRGVPPGVCVGVGKTDAMSSQMS…
Aqcoe1G129600	AqcoeMYB5	1	Chr_01:7157474..7158475 reverse	1001	737	684	228	4	4.95	26809.57	-1.078	RKGPWLEEEDERLTTYVALMGERRWDSIARVSGLRRSGKSCRLRWLNYLRPDL	KHGQMNAEEECVILQLQERWGNKWSKIARRLPGRTDNEIKNYWRTHLRKKTQ	MQEEIMRKGPWLEEEDERLTTYVALMGERRWDSIARVSGLRRSGKSCRLRWLNYLRPDLKHGQMNAEEECVILQLQERWGNKWSKIARRLPGRTDNEIKNYWRTHLRKKTQAQEQEKLQRELQNASSTPDDQSLQTNSSDYQDSGMEDILITPEHTVNAFESSEYPFAASPYENCLSDWISETMHDEEALKHQQEYNVFDTWSYNPAWPSGDGDFWPGLLWDTQQSS
Aqcoe1G132600	AqcoeMYB6	1	Chr_01:7314588..7316606 forward	2018	1532	1011	337	3	6.70	37211.39	-0.686	KKGPWSPEEDTRLKEYIEKFGTGGWIALPQKAGLKRCGKSCRLRWLNYLRPNI	KHGQFSDDEDKVICSLFASIGSRWSIIAAQLPGRTDNDIKNYWNTKLKKKFM	MGRAPCCDKANVKKGPWSPEEDTRLKEYIEKFGTGGNWIALPQKAGLKRCGKSCRLRWLNYLRPNIKHGQFSDDEDKVICSLFASIGSRWSIIAAQLPGRTDNDIKNYWNTKLKKKFMGFVPSSQIKALPPIFPSPFHTGSTYDYYPLSKSLPDLESLSIPSNFLNNTNTTTSIISTSLHESQQNLEGFMHHYQEKDNFLIFGGEPSCSSSDGSCTNQISYNKDIEYDYSGNGNGGGGGGGNGPNGVRLGQESYFCNGVQDNQKFMLGNGSIGSNGWSDQRLNSGLMWGDDQTSLPLDHHHYDGLEDIKLVKNSSGSCSNIFNGDETKAQSRIMYF
Aqcoe1G154000	AqcoeMYB7	1	Chr_01:8685735..8686884 reverse	1149	802	780	260	3	7.04	29857.81	-0.618	KRGAWTPEEDGLLSAYIMRYGHWNWREIPKYAGLSRCGKSCRLRWMNYLRPNI	KRGNYTREEEELIINLHEKFGKRWSAIAASLPGRTDNEIKNHWHTHLKKRTK	MGRFTVCPKTGLKRGAWTPEEDGLLSAYIMRYGHWNWREIPKYAGLSRCGKSCRLRWMNYLRPNIKRGNYTREEEELIINLHEKFGKRWSAIAASLPGRTDNEIKNHWHTHLKKRTKQNTTSTKAKRKPVGCETLRLKESANCYQAISRPLILESSGFLPMSPEKSCDIPSSSADSEVEIIQKQVTYESPISSSDAVSDFSGSFWTDEPFLLEDILNMSEDVTSVLVDPSFQFPLSPLGRDIYPYDLYHDYDMDIFFNH
Aqcoe1G154100	AqcoeMYB8	1	Chr_01:8691778..8696681 reverse	4903	963	843	281	4	5.94	32049.10	-0.604	TRGTWTPEEDRLLTAYIKRYGHWNWRELPKYAGLSRCGKSCRLRWMNYLRPNI	KRGDYTREEDELIINLHAELGNRWSAIAARLPGRTDNEIKNHWHTHLQKRTK	MMILMHNSSKASVKTCNVLQDMGRSSICEKTGLTRGTWTPEEDRLLTAYIKRYGHWNWRELPKYAGLSRCGKSCRLRWMNYLRPNIKRGDYTREEDELIINLHAELGNRWSAIAARLPGRTDNEIKNHWHTHLQKRTKRTTIVKEAKPKPNIEHGAVGRRESAVPNCVHPNDITPLILESSAVIPISPPKSSDFSSSSTYDSEVVISENQGITDDSEISSDGFIEYDGNFWTEPFLVEDSYKVNDTMPVFVNEYSVSPLAEALYPYDLYNGCDMDMLFNY
Aqcoe1G159900	AqcoeMYB9	1	Chr_01:9094856..9096228 forward	1372	1163	1011	337	3	5.94	38319.00	-0.759	KRGLWSPEEDEKLVKCINTHGHSCWSAVPKLAGLQRCGKSCRLRWINYLRPDL	KRGSFSAQEERIIIDVHRILGNRWAQIAKHLPGRTDNEVKNFWNSCIKKKLL	MGHHCCSKQKVKRGLWSPEEDEKLVKCINTHGHSCWSAVPKLAGLQRCGKSCRLRWINYLRPDLKRGSFSAQEERIIIDVHRILGNRWAQIAKHLPGRTDNEVKNFWNSCIKKKLLAQGLDPKTHNLMPPSQQNIKNACNVNQFYQQPPSVFSMNSQFRSDNNVTPMDINQSFITLAPPHPPNTNIYPPSLDQAMSTFNYQNQNHVWTTNAQNSEPSSDFTRQSLIPISSSSMIGSSGFDFPDHENNNMWDDGGMEALVSPRQEEMKQTPVPQGLTQQEKVCEVQLEEERDGHHQDMDTSFSDCSNFDLEFMESPLMPCGLMYSNMNSMDQLAWDA
Aqcoe1G169300	AqcoeMYB10	1	Chr_01:9746447..9749471 forward	3024	1537	882	294	3	4.92	33522.4	-0.797	KRGPWTPAEDKRLISYVEKNGHANWRALPTQAGLLRCGKSCRLRWINYLRPDI	KRGNFSQEEEETIIRLHESLGNKWSKIASHLPGRTDNEIKNVWNTHLKKRVA	MGRVRAPCCDKIGLKRGPWTPAEDKRLISYVEKNGHANWRALPTQAGLLRCGKSCRLRWINYLRPDIKRGNFSQEEEETIIRLHESLGNKWSKIASHLPGRTDNEIKNVWNTHLKKRVAPKGPKVCENETKEPSISSTSSDSSSSSANSSISYCRSNTADKEPQEPSDPMFSEEVRKEDSFDGLEINMDLLEIPFEMDFLDMFEDKSCLNSNASSMCETDSQHTTVFEEESKSEEEMRWMAYLENELGLYDTCHVNQEILARDGTLQQETASSNNEIMWPEFDLDPVAVYFQM
Aqcoe1G231400	AqcoeMYB11	1	Chr_01:14354279..14357650 forward	3371	2227	1539	513	3	6.31	55819.11	-0.794	KKGPWTAAEDAILIEYVRKHGEGNWNAVQKNSGLSRCGKSCRLRWANHLRPNL	KKGSFSPEEERLILELHAKLGNKWARMAAQLPGRTDNEIKNYWNTRVKRRQR	MMPNSSGAVSDDASSGSGSSHGGGGGGNGSVTLKKGPWTAAEDAILIEYVRKHGEGNWNAVQKNSGLSRCGKSCRLRWANHLRPNLKKGSFSPEEERLILELHAKLGNKWARMAAQLPGRTDNEIKNYWNTRVKRRQRAGLPLYPQDIQKQASSFHLHQNNHHHQNRPSQSSSPSMQLTSSQQPKTGFITPLALFDSMNYSTPTSLLSQHNNSYNMNSSINASIHNLKRFRGGNNVGSFNHYSSRTPTLPSSGSLYTTTNNNNNNNYSSQLLPAPNFQFDTNGYDFNSQTLLQNCFESNGLMNPGSTFSIKQELPSSQISQAAANAHASDNKISLAFTRSNSNSGLLEDLLQEAEAMGGREHARKEGLIQSQDEKRRELDDFLNNNPPPSGSVFNDKAA…
Aqcoe1G285600	AqcoeMYB12	1	Chr_01:20690208..20692104 reverse	1896	1048	945	315	3	6.34	35481.06	-0.681	RKGPWMAEEDEILIDYVKKHGPRDWSSIRSKGLLLRTGKSCRLRWVNKLKPDL	KTGCFSAEEERVVIDLQARFGNKWARIATYLQGRTDNDVKNFWSSRQKRLAR	MERRRREEDIVIRKGPWMAEEDEILIDYVKKHGPRDWSSIRSKGLLLRTGKSCRLRWVNKLKPDLKTGCKFSAEEERVVIDLQARFGNKWARIATYLQGRTDNDVKNFWSSRQKRLARILQTSNQPKSQRNNGKAPAASHHVATLEAPRPLSTAMEQISSQSQSCQLSYLENSDVIKMVPLPDLMNPGGLLSLETNLPQLEFTPTEKKPCIDPQPHFSFQLPQPTLDVQLLPESQDLVLGLGDSNLMDMFGHQETPGLDRGSHSVNAPFLGLRGSSRNGGKGDSDNPATPDSFFEDFPIDMFDYIESFPSSSDW
Aqcoe1G345700	AqcoeMYB13	1	Chr_01:32742094..32743709 forward	1615	1388	1206	402	3	6.27	44784.89	-0.696	SRGHWRPGEDIKLKELVAQFGPQNWNLIAEKL-QGRSGKSCRLRWFNQLDPRI	NRKAFNEEEEERLLAAHRLYGNKWAMIARLFPGRTDNAVKNYWHVIMARRQR	MSLQHLQDSNACQTSDDEGCIRRIAGLPFLSPPNGPTHSFLPGSAAGCNKSSKMEIQFLSSPPLELQQKGWNYNQTIDDGNLTNLMFMKQAGSDEMEEISESFIAVNKDHSEVNAGKSSHNKSCSRGHWRPGEDIKLKELVAQFGPQNWNLIAEKLQGRSGKSCRLRWFNQLDPRINRKAFNEEEEERLLAAHRLYGNKWAMIARLFPGRTDNAVKNYWHVIMARRQREQSSVYKRRKLSCSSSSSSQPVYNTMEMTTYPNNAQNELTFTSSRDESVSTCTDLSLSSSSARTNPCLFTNNSPNQHQQLYQIPIDLSAENMVNGCSQKLDGSGNGFYQLESNMMVMGVNQSGDTPSSYSEVSATDSMVMNMNRKKLTVKSDTESGSDEINVTFIDFLGVG…
Aqcoe1G362500	AqcoeMYB14	1	Chr_01:34749812..34751169 reverse	1357	971	699	233	3	9.35	27310.07	-0.872	RKGAWNQDEDLLLKRCIEKYGEGNWHQVPMRAGLNRCRKSCRLRWLNYLHPNI	KRGGFKEDEIDLIMKLHKLLGNRWSLIAGRLPGRTANDIKNYWNSHLSKKLE	MRNSNVRKGAWNQDEDLLLKRCIEKYGEGNWHQVPMRAGLNRCRKSCRLRWLNYLHPNIKRGGFKEDEIDLIMKLHKLLGNRWSLIAGRLPGRTANDIKNYWNSHLSKKLELCHKEYQPSIMPKTEVIRPHPRTFNANLVRSRGKFILKNQQPQQQKQKQQQLEQEQYDAVVPTEAELSTWWNDLANDSNISVPNAKEVIPTNSTVENREAMNPFERTIFDDIAWDDFLATF
Aqcoe1G380400	AqcoeMYB15	1	Chr_01:36756386..36758132 reverse	1746	1451	1029	343	3	6.60	37564.07	-0.691	KRGQWTPEEDNKLSSYIAQHGTRNWRLIPKNAGLQRCGKSCRLRWTNYLRPDL	KHGEFQESEEQTIVKLHSVVGNRWSLIAAQLPGRTDNDVKNHWNTKLKKKLS	MGRIPCCEKDNVKRGQWTPEEDNKLSSYIAQHGTRNWRLIPKNAGLQRCGKSCRLRWTNYLRPDLKHGEFQESEEQTIVKLHSVVGNRWSLIAAQLPGRTDNDVKNHWNTKLKKKLSGMGIDPVTHKPFSHLMAEIATTLAPPQVAHLTEAALGCFKDEMLHLLTKKRVDFQMEHSNGAAPHGLAPLPGRNFTTSYASRRPSDEDDTVQKIKLSVSRAMQDPNTLPSEPNIAPSNKPWTMVSIGEASNTFAEAYNTFATSVSGFPYGPSSCGNDGDGSPWNQSICTGSTCTGADQRLGLNGKGGHEDGDEAEGGKGMRKDSDVFNSDCVLWDLTDDLMNPAA
Aqcoe1G411300	AqcoeMYB16	1	Chr_01:39133534..39135005 reverse	1471	1471	834	278	1	5.64	30943.46	-0.894	KGSWSPDEDARLTKLVEEHGPRNWSVISSGI-PGRSGKSCRLRWCNQLSPLV	QHRPFSPSEDAIIIKAHANHGNKWATIARLLPGRTDNAIKNHWNSTLRRRRL	MVGMNGGDQRIKGSWSPDEDARLTKLVEEHGPRNWSVISSGIPGRSGKSCRLRWCNQLSPLVQHRPFSPSEDAIIIKAHANHGNKWATIARLLPGRTDNAIKNHWNSTLRRRRLGLESSSASSDHDSESVTDSRKRQCIRVMSPEEDDDDDDDDEDEGLMEPVTSLSLSLPGKKSSAVRNSDEGGKGEKVSSEIRNLGQKEEKAGRYEGEIKEMCLMTIMHRMIAEEVRNYMDKKLSQGSLVAGIESEVRNYMERKLSEGNLGADEFESAGKEKDFL*
Aqcoe1G428700	AqcoeMYB17	1	Chr_01:40308090..40310329 forward	2239	1425	1425	475	3	5.62	53440.69	-0.676	IKGQWTEQEDRLLVKLVKENGVKKWSQIAHKM-VGRAGKQCRERWHNHLRPDI	KKDSWSEEEEIMLIEAHEKFGNRWAEIAKQIPGRSENAIKNHWNATKRRQTA	MEGVGSFVFDFQNHLARPTPPLSAIEKFLLSSNDHTQKQIHTSVKNNDRIVSSNGLGEFSTSSGLIDDYAGRFSFVSLPDTSFDGGQPFGWTKEMKNIVGLKSEVKLKEKSTLSMEKKTKNGSSTTLIKGQWTEQEDRLLVKLVKENGVKKWSQIAHKMVGRAGKQCRERWHNHLRPDIKKDSWSEEEEIMLIEAHEKFGNRWAEIAKQIPGRSENAIKNHWNATKRRQTAGKMNKGACRGSKTQPSILQEYIRSKYMMDYSPPFTPTITSPAIVSTPSTNPSSQVSFTHSEPSESSYTDDSTLISHMYNDDELLFMGGLLENIYEEPYLESIVVDSKDGEGAFYYGHPQNSLVFGSSEQDAYNGYSPSLEVMSNCNYLAATSTNLNEVLLQENMAKEA…
Aqcoe1G459000	AqcoeMYB18	1	Chr_01:42161480..42165601 forward	4121	2022	1077	359	1	9.30	40899.64	-0.917	ERQRWRAEEDALLRAYVKQYGPREWNLVSQRMPLDRDAKSCLERWKNYLKPGI	KKGSLTEEEQRLVIRLQAKHGNKWKKIAAEVPGRTAKRLGKWWEVFKEKQQR	MKERQRWRAEEDALLRAYVKQYGPREWNLVSQRMNTPLDRDAKSCLERWKNYLKPGIKKGSLTEEEQRLVIRLQAKHGNKWKKIAAEVPGRTAKRLGKWWEVFKEKQQREQKENNKAPEPIEEGKYDSILETFAEKLVKECPNPPFLMATSNGGFLHSDPPAPPPTMLPPWMASSNGTTVRPSSPSVTLTLSPSTVTPPPSIPWLQSADRGAAENPSLGLGSLSSHGSGSTGGDNHMVADLVECCRELEEGHRAWVAHKKEAAWRLKRVELQLESEKACRRRDKMEEIESKIRALRDEQKVTLERIEAEYREQLAGLRRDADAKEQKLADQWAGKHMRLTKFLEQMGCRPRLIEPNGR
Aqcoe1G472000	AqcoeMYB19	1	Chr_01:42874049..42875342 forward	1293	1075	741	247	3	8.20	28497.19	-0.832	RKGPWTEQEDLQLVYFVSLFGERRWDFIAKVSGLNRTGKSCRLRWVNYLHPGL	KRGRMTPQEERLVLELHSRWGNRWSRIARKLPGRTDNEIKNYWRTHMRKKAQ	MKMVQEETRKGPWTEQEDLQLVYFVSLFGERRWDFIAKVSGLNRTGKSCRLRWVNYLHPGLKRGRMTPQEERLVLELHSRWGNRWSRIARKLPGRTDNEIKNYWRTHMRKKAQERKRALSLSSSSCCSTSPNKNIPMDLSSKAKIEEGSSSSDFKDVKGKMTEEEGVKGYPMDRIWDEIASSEEVSSGLGYEGGTEEGSSFTCPPLASPLWDYCFDSLWRMDEEEIKMLVPFSDLSAYNYGHSREL
Aqcoe2G001000	AqcoeMYB20	2	Chr_02:154759..158463 reverse	3704	2712	1038	346	3	7.25	39025.77	-0.797	KKGPWTPEEDIILVSYIQEHGPGNWRSVPTNTGLLRCSKSCRLRWTNYLRPGI	KRGNFNSHEEGMIVHLQALLGNKWAAIASYLPQRTDNDIKNYWNTHLKKKMK	MGRPPCCDKVGIKKGPWTPEEDIILVSYIQEHGPGNWRSVPTNTGLLRCSKSCRLRWTNYLRPGIKRGNFNSHEEGMIVHLQALLGNKWAAIASYLPQRTDNDIKNYWNTHLKKKMKKFQSALAPTNSKTCHHQLLTNSYDGRMSLKSDMTMMNKTSGLLNLNQSSTTTTTYASSTENISRLLEGWMKTSPKDTNINSSSIIKPKGKHQRSKNDEDINHHPFLCNINQQPANDNKVDQQESSSCDEHHHDDLISHEEFESLLSLENIMTSICWEKSSCDSSSLTGRHGSQTTTTEERRIIHSNSMSTSEFEKRSLENHPPLSLLEKWLLDEAAAGQVEVMSSEIA
Aqcoe2G003200	AqcoeMYB21	2	Chr_02:307074..314530 forward	7456	2749	1674	558	4	5.41	60572.05	-0.59	KKGPWTSTEDAILVDYVKKHGEGNWNAVQKHSGLFRCGKSCRLRWANHLRPNL	KKGAFTAEEEHKIIELHAKMGNKWARMAAHLPGRTDNEIKNYWNTRIKRRQR	MSGTTSESDDGVLSKDQTDSSSFDEGSCGGSIGGGTVLKKGPWTSTEDAILVDYVKKHGEGNWNAVQKHSGLFRCGKSCRLRWANHLRPNLKKGAFTAEEEHKIIELHAKMGNKWARMAAHLPGRTDNEIKNYWNTRIKRRQRAGLPLYPPDVRLQAYSENQKAQNTNDFNGGDTHHVMQASNFDIPEVIFDHLKSNQGVLSYAPPLPDISLGSMLNHGLGSSQNYSFMSHTMHQHKRLRGSEILFPGFNSTVTNAFAPLDLFQNDTCGKTNQSFGSTFPYDPDPNGKNPSTFGMIPGSHAILNGNFSTSKPIPRSLKLELPSLQYPETDLGSWGMSSSQPPSLDSVDAFIQSPSPTRPVQSDCVSPRNSGLLDALLHESQTLSSAKNQSSEKSSNSCV…
Aqcoe2G014200	AqcoeMYB22	2	Chr_02:976870..979154 reverse	2284	1657	957	319	2	5.24	35699.8	-0.67	RKGLWSPEEDDKLMNYMLSNGQGCWSDVARNAGLQRCGKSCRLRWINYLRPDL	KRGAFSPQEEELIIHLHSVLGNRWSQIAARLPGRTDNEIKNFWNSTIKKRLK	MRKPDPPGKNNMNTNNVKLRKGLWSPEEDDKLMNYMLSNGQGCWSDVARNAGLQRCGKSCRLRWINYLRPDLKRGAFSPQEEELIIHLHSVLGNRWSQIAARLPGRTDNEIKNFWNSTIKKRLKNSSTSTSPNKSNASDPRDFTGGLFSMSEQDIMNLCMDSSSSSSSSMHAMVMRNRFDPLPMLENSYDHMPNAGAGLFNVSACMTQVGIGDGFYGNHGIIGGGNIGLDQSELFIPSLESISIEENNITDNTFEKTNNNNLLNNINIINNNNNNNNIDNIVESGNYWGGENLRMGEWNMEELLEDVSSFPFLDFQVQ
Aqcoe2G099900	AqcoeMYB23	2	Chr_02:7435219..7438238 forward	3019	1512	1512	504	4	5.93	57499.02	-0.936	IKGQWTDEEDRLLIKLVKQHGERKWAQIAQKL-EGRAGKQCRERWHNHLRPDI	KKDTWTEEEEKMLVRAHEKVGNKWAEIAKRIPGRTENAIKNHWNATKRRQNS	MITPRICQYASFMEERSSFGTHVLERNHHFLLPTPPLTAIERFLRSPNDFSQKNIQTNYHHHHLKREKPEVSRNGYLDFSHLNASSSSNLGSGNGFSLTSPTLQDLSFVDGFFVEEDSFYFNQESGFEGEVRLRNKNTQRVGKKAKGGGGGSSNSAFLIKGQWTDEEDRLLIKLVKQHGERKWAQIAQKLEGRAGKQCRERWHNHLRPDIKKDTWTEEEEKMLVRAHEKVGNKWAEIAKRIPGRTENAIKNHWNATKRRQNSRRNNKKAATQDGKNQPTILQDYIRNKSVKADTSTPSSSTLTSTNSTVFNDPSNLIYFSDSSFTDDSISLISHSNEDELLFIQKFFENVNNPQPSEESTTTLWSRNENTYNDDGHYCQNPLAFNFLDSSKFSSSTDNS…
Aqcoe2G205500	AqcoeMYB24	2	Chr_02:24714521..24716366 reverse	1845	1371	987	329	3	8.32	36502.65	-0.705	KKGPWSPEEDSKLKDYIDKHGTGGWIALPQKAGLKRCGKSCRLRWLNYLRPNI	KHGEFSDDEDRIICSLFASIGSRWSIIAAQLPGRTDNDIKNYWNTKLKKKLM	MGRAPCCDKANVKKGPWSPEEDSKLKDYIDKHGTGGNWIALPQKAGLKRCGKSCRLRWLNYLRPNIKHGEFSDDEDRIICSLFASIGSRWSIIAAQLPGRTDNDIKNYWNTKLKKKLMGVVPSSHRKPPQPHFPSFQTPSSASLPYRSCNYNTTYYTPNRSFTGLDQPTSSVPSSFLNNSTTTTTTLFQPQESLLGSMQPYHPVKDHLLIMFGGEPSCSSSDGSCNQISYVKEMEYDQHGANNASGGVGRNEQVPLESYFFNNAEENQKLILNGSSTAAVSNGLWGETSIDYGVDQDIKQFVNNHSSSSSSSNFLFDENKTQGKVMYF
Aqcoe2G239500	AqcoeMYB25	2	Chr_02:29821098..29823234 reverse	2136	1945	1329	443	3	7.02	49634.98	-0.801	RKGLWSPEEDEKLLRHITKYGHGCWSSVPKQAGLQRCGKSCRLRWINYLRPDL	KRGTFSQQEENLIIELHAVLGNRWSQIAAQLPGRTDNEIKNLWNSCIKKKLR	MGRHSCCYKQKLRKGLWSPEEDEKLLRHITKYGHGCWSSVPKQAGLQRCGKSCRLRWINYLRPDLKRGTFSQQEENLIIELHAVLGNRWSQIAAQLPGRTDNEIKNLWNSCIKKKLRQRGIDPNTHKPLSEVENCEETTPSTTTNNTTSSQRVSGESNELNLLKGENLKAGVVVTEPKSPLVASDWFSIEGYSNTRMNNNSNNNSTTVTPTKDFFLDRFINSQRSSTPTSCKPSESMEYYPLQQLNAVSQNPALWFNQNCRPYEMNPEFNCNSISSLLPSISTSTLTTSLGHKPAISLPSNNAPPSPFNVGGVQYWEAGTSSNSSRSNSGSSSSIELQSNTSMFENSVYSWGLTDCNATGKEARMYSIEGEPDDIKWPDYLPTSYLNQTPQSICNEIKS…
Aqcoe2G263300	AqcoeMYB26	2	Chr_02:32149448..32150997 forward	1549	1255	990	330	3	6.80	37601.98	-0.973	RRGPWTVEEDLTLINYISNHGEGRWNSLARCAGLKRTGKSCRLRWLNYLRPDV	RRGNITLEEQLLILELHSRWGNRWSKIAQHLPGRTDNEIKNYWRTRVQKHAK	MDINVRGCSSSSSATTQSDVEDSLDLRRGPWTVEEDLTLINYISNHGEGRWNSLARCAGLKRTGKSCRLRWLNYLRPDVRRGNITLEEQLLILELHSRWGNRWSKIAQHLPGRTDNEIKNYWRTRVQKHAKQLKCDVNSKQFKDTMRYLWMPRLVERIQAAAATSSASGSNTTTTTTTSHHHLYNNNNNSNSSYNNNNSSNNSSYNNQELTTATQILPVGRGAFINSSFTPENSSTGASSDSMASDMRDYYTFQANNNNYQNTQNAHMNYPDSQTNLSGYFNQELAYQGSDQHQQQQNNMWFGGGEDIVENSWNVEDLWFLQQQLMHGN
Aqcoe2G279000	AqcoeMYB27	2	Chr_02:33581218..33583356 forward	2138	1448	1215	405	3	5.38	44946.45	-0.698	KKGRWTAEEDEILSKYIDANGEGSWRSLPKNAGLKRCGKSCRLRWINYLRGDL	KRGNITPEEEDTIIKMHNTLGNRWSLIAGHLPGRTDNEIKNYWNSHLSRRIQ	MGRAPCCEKVGLKKGRWTAEEDEILSKYIDANGEGSWRSLPKNAGLKRCGKSCRLRWINYLRGDLKRGNITPEEEDTIIKMHNTLGNRWSLIAGHLPGRTDNEIKNYWNSHLSRRIQTFRRPFVESPPKVMIDIVKMRGECKRKGRTSRAAMKKNNIMNNPHKIPSIVKKVFVNKSEEGEKSIEGVLIPSTPLQEEKLKDVKESQNNPVQGPNLASENIGIILNSSEERECVRSSSLNGDDSEDGILGPYQGLESCKLFGGDIIMGDWVLLSPSGILPHNNEEKQNVAIHPLSSEEQLGLLGSTSNGNMASSEEGESGGISSSNGAAESGEWYSSCSMTSCFEDDWVNWDWEGVVESPNNKKFLSNEGEELLSWLWDNNDSGKGGEMLMDCEEQNKALA…
Aqcoe2G366400	AqcoeMYB28	2	Chr_02:39067292..39068949 reverse	1657	1188	912	304	3	6.67	34967.79	-0.902	RKGLWSPEEDEKLRDYIFRYGHGCWSSLPSRVGLQRNGKSCRLRWINYLRPGL	KRGVFTSQEDQTILALHQSLGNRWSQIAQQLPGRTDNEIKNYWHSCLKKKVM	MACDKSPKAMYRKGLWSPEEDEKLRDYIFRYGHGCWSSLPSRVGLQRNGKSCRLRWINYLRPGLKRGVFTSQEDQTILALHQSLGNRWSQIAQQLPGRTDNEIKNYWHSCLKKKVMKAAEGFQAQSNSQSPKTMESASSSHEPNNEVSSFKPFQSQEPYDHTKRSSLDPNYGTSRPKFFSQGTNSKCFPKILFSEWLTSSDHVNQQQNINHSCNQMMLMENSDDSNVANIVSKYEDNSHDDSSDVNFVYKQNFSHEIEQTVDELHHHELKNNGATMVSKFGLVDFVSTGEMYSDFNMYHDLIY
Aqcoe2G373400	AqcoeMYB29	2	Chr_02:39408104..39410066 forward	1962	1313	825	275	3	5.82	30947.71	-0.798	KRGPWTPEEDHLLVSYIQENGHGNWRALPKLAGLLRCGKSCRLRWTNYLRPDI	KRGNFTDEEEETIMQLHEKLGNRWSAIAARLPGRTDNEIKNVWHTHLKKRLK	MGRAPCCEKMGLKRGPWTPEEDHLLVSYIQENGHGNWRALPKLAGLLRCGKSCRLRWTNYLRPDIKRGNFTDEEEETIMQLHEKLGNRWSAIAARLPGRTDNEIKNVWHTHLKKRLKHSQVTPDTKSHLIKSEANMGKESKSKSKANSRKFSAPKINDEIPAPMSPQPSSSELSSGIVSTTTTGESTTITGENDKNSSKDEYTESWETLPQTDESLWSGVMPMEHFSLMEELSTMSTDPALQFPVSSSLSTQSSIIDDEFWYDLFAKAEELPEF
Aqcoe2G375000	AqcoeMYB30	2	Chr_02:39509027..39515265 forward	6238	4168	3420	1140	4	5.08	127900.00	-0.796	KGGVWKNTEDEILKAAVMKYGKNQWARISSLL-VRKSAKQCKARWYEWLDPSI	KKTEWTREEDEKLLHLAKLMPTQWRTIAPIVPGEIDSEARARLANTRGKKAK	MRIMIKGGVWKNTEDEILKAAVMKYGKNQWARISSLLVRKSAKQCKARWYEWLDPSIKKTEWTREEDEKLLHLAKLMPTQWRTIAPIVGRTPSQCLERYEKLLDAACVKDENYEPNDDPRKLRPGEIDPNPESKPARPDPVDMDEDEKEMLSEARARLANTRGKKAKRKAREKQLEEARRLASLQKRRELKAAGIDTRQRKRKRKGIDYNAEIPFEKKPPAGFFDVADEETHVEQPKFPTTIEELEGKRRVDVEAQLRKQDIARNKIAQRQDAPSSILQVNKLNDPESVRKRSKLMLPAPQITDHELEEIAKMGYASDIVSGSEHIGEGSGATRALLANYAQTPQQGMTPFRTPQRTPGGKADAIMMEAENLARLRESQTPLLGGDNPELHPSDFSGVT…
Aqcoe3G017900	AqcoeMYB31	3	Chr_03:1139865..1141351 forward	1486	929	672	224	3	9.28	25517.64	-0.907	NKGAWSKQEDDKLIDYIQAHGEGCWRSLPQAAGLNRCHKSCRLRWINYLRPDL	KHGNFAEDEEDLIIKLHALLGNRWSLIAGRLPGRTDNEVKNYWNSYLKRKLI	MRQSSHCRKQDKNKGAWSKQEDDKLIDYIQAHGEGCWRSLPQAAGLNRCHKSCRLRWINYLRPDLKHGNFAEDEEDLIIKLHALLGNRWSLIAGRLPGRTDNEVKNYWNSYLKRKLINMGIDPKNHRLSQTRTLHPFSQVTEATSATSSTGSRKYTWLQPTQPVANNRQEDDTSILPNLNLDLTMAIPSPSLTYSEEVQQHEDSKTAHLSFGPRHSNGSKSVM
Aqcoe3G034600	AqcoeMYB32	3	Chr_03:2218922..2220264 reverse	1342	1095	894	298	3	5.48	34149.24	-0.697	RRGPWTLEEDSLLIHYIASHGEGRWDMLAKCSGLKRTGKSCRLRWLNYLKPDV	RRGNLTLEEQVMILELHSKWGNRWSRIAQHLPGRTDNEIKNYWRTRVQKQAR	MSAMSTTSKESSSYEYEDFELRRGPWTLEEDSLLIHYIASHGEGRWDMLAKCSGLKRTGKSCRLRWLNYLKPDVRRGNLTLEEQVMILELHSKWGNRWSRIAQHLPGRTDNEIKNYWRTRVQKQARQLNIDANSAKFRDVIRCFWMPRLLQKIEENSRSSTIENIQNPPAPLVLNQLVTSSQAPPTTQSSLIVGEPIRCFNHNEYDSSPDNCNSPSVSPSLPETSPYGIDNLAYNPYLQSCDMDGFNLDPMSAMGGFENLISDRQLAENNWTGGEVADSLWNMDEFWQFTKLHESSM
Aqcoe3G054500	AqcoeMYB33	3	Chr_03:3446623..3456108 forward	9485	3886	3120	1040	10	8.98	118549.31	-0.868	REGRWTIEEDKHLKVAVVLFGSKTWNKISQFV-PGRTQAQCRERWVNVLDPSL	NLARWTADEDFKLKAAIAEHGHCWRKVAEAVPPRTDNQCRRRWKVLFPHEVP	MAIPPPPPNRKPASKFNSEEEEFESDEEDDQKDSLWNQDMEAVRRACMLTGTNPNEIEEDFNTTISISDSESSEVDDIELVRRIQQSINSNSNKPVSLKPLKSLPPVGLSDISSDDDDDEDDDDLQTLRAIQRRFANYVPNAVQTNTTTISNESEVVQGTDRTLQQENSRSSSINRKDPNILGEGFPISEEACNISLPMVSIKDTDAELPALSSKFSGFPHPKSAQIFLDAIKKNRSFQKLVMRNLIHIEAKIEENKKLKERIKILRDFQVSCKRRAGRALSQKKDPRIQLISACKPRKSSVSKVNDKKVPALYLGPVENSHVDNYRMVMQRFPRSLRRECWSDVERENLGKGIKQQFQEMLLQKSLERYSDQMVSSGDSNTFDDIMTSIRDFDIPPES…
Aqcoe3G100100	AqcoeMYB34	3	Chr_03:6674203..6676706 forward	2503	1511	1158	386	3	5.74	42814.78	-0.546	KRGLWTAEEDAKILAYVSDHGPGNWTSVPKKAGLRRCGKSCRLRYTNYLRPNL	KHDNFTPQEEELIINLHAAIGSRWSLIAQQLPGRTDNDVKNHWNTKLKKRLC	MGRPPCCDKSNVKRGLWTAEEDAKILAYVSDHGPGNWTSVPKKAGLRRCGKSCRLRYTNYLRPNLKHDNFTPQEEELIINLHAAIGSRWSLIAQQLPGRTDNDVKNHWNTKLKKRLCGMGIDPVTHKPISQILHDYENIGGIPKPGTRIGTLNRDLKNAFMVKHEPHDGISGITNPSMIPIQSLSMEPLFSSHFNINSNNHSLELLAQFQAIKLVTDQASHCANLERFQPHLFSSEGSSSSSSCSSNVLQLNSQPVINPNCQTSSVPNTPCSPFSWSEFLLEDAFLPPNQQEQQDVQGLSYIESSSQLAQTEFNNIGNVTLEGVRDMGYSTYDYTNRGYPITSIGETNDAFGASSSSGSSFVEALLDRDSEMSWDFPSLLEEPYY
Aqcoe3G121900	AqcoeMYB35	3	Chr_03:8565633..8567574 forward	1941	1059	687	229	3	8.87	28945.77	-0.691	KKGLWTEEEDKILMDYISVHGKGRWSRIARITGLKRCGKSCRLRWMNYLSPNV	KKGDFSEEEEDLIIRLHKLLGNRWSLIAGRVPGRTDNQVKNHWNTHLSKKLG	MEKEGSYYKKGLWTEEEDKILMDYISVHGKGRWSRIARITGLKRCGKSCRLRWMNYLSPNVKKGDFSEEEEDLIIRLHKLLGNRWSLIAGRVPGRTDNQVKNHWNTHLSKKLGVKRVQHKASTSSLKVPREHKEERESLNLVTFSNPKISSSDKNDGVTEPIVDNHISSRTPVLEAFSTQHQAELNDQSSIVSSFWFNSDNLNLSAPSLVDVLLDGYSPDVIWNDLKF
Aqcoe3G124700	AqcoeMYB36	3	Chr_03:8827759..8829744 forward	1985	1611	1611	537	3	4.87	61649.29	-0.852	PRGQWTLEEDRLLARLVDKYGLRSWSHIAQML-KGRIGKQCRERWHNHLRPNI	KKETWTEEEDIVLIQTHAELGNKWAEIAKRLPGRTENSIKNHWNATKRKQYT	MEFDTNYKEDVISDSTSLWENHMEPDLLGNEFSIDECSPNGYFQDFRQFDHISIVGSSSNLEFDVPSPRFERLEAALGNKSATNFEIYESKPLVEGGDDCSMDFIGDESKPIGKEGDICSNGIEKSMSKPLEGEGDECTMNFDVYESEPAIEGGKCNMNFNTYDSNTLAQDDNCSVFDIYESKPFTKDENRVMQNFWSSEFLNHPQGSLVPMVEQHQSELSSNFQEIEPLNYALPDENSCITGDQTSYQEVEFDRNDALVRRRTGKGHRIPRGQWTLEEDRLLARLVDKYGLRSWSHIAQMLKGRIGKQCRERWHNHLRPNIKKETWTEEEDIVLIQTHAELGNKWAEIAKRLPGRTENSIKNHWNATKRKQYTKRRSRTKGSKSTLLQNYIKSLSSNS…
Aqcoe3G219400	AqcoeMYB37	3	Chr_03:25712545..25714241 forward	1696	1282	1083	361	3	5.94	40295.04	-0.578	KKGPWTPEEDDMLVDYIKRHGHGSWRALPKLAGLNRCGKSCRLRWTNYLRPDI	KRGKFSEEEEQLIISLHSVLGNKWSQIATHLPGRTDNEIKNYWNTHLKKKLL	MGRSPCCDEFGLKKGPWTPEEDDMLVDYIKRHGHGSWRALPKLAGLNRCGKSCRLRWTNYLRPDIKRGKFSEEEEQLIISLHSVLGNKWSQIATHLPGRTDNEIKNYWNTHLKKKLLQMGIDPITHRPRTDLNLLANLPHLLAAANLSNLMNPWDNALRLQADAAQLAKIQLLHSLTQVLNTSTAPPNMDLLNQLGSAPVQDYLLNEYLRSNSQFDGLANGHHPLGLNVTDPNQNLSSFSNLVAQQPNHEYQAMANTFSRLEGEPNSNMSNIDNYHLSSSSHSIASANTIPALVSASPESSIVNQTESKVNPNDIISTHSSTSTTLEAWFNLDDEANNDYYWKELLLDQTTSPSSWPISQ*
Aqcoe3G259800	AqcoeMYB38	3	Chr_03:30700476..30702812 reverse	2336	2123	1011	337	3	8.44	38118.76	-0.686	RGHWKPGEDARLIELVSQFGPQNWNLIAEKLEGRSGKSCRLRWFNQLDPRI	NRKAFSQEEEEKLLAARRFYGNKWAVIARLFPGRTDNAVKNHWHVTMARRHK	MEMQFLSSSPLELQQKGWNFQTLNSKGNDFYESELIFMNQGGDMEEKIESFAAKKDNEVIAGKFHVKSCSRGHWKPGEDARLIELVSQFGPQNWNLIAEKLEGRSGKSCRLRWFNQLDPRINRKAFSQEEEEKLLAARRFYGNKWAVIARLFPGRTDNAVKNHWHVTMARRHKEESNVYKRRKVSACSQPVYNTMEMKMTNSTNNAQREFIITSSKDESVSTCTDLSMNSSSTRSNPFLFTNNSPHKHQQLYQVQMGISEKNIVNGCCQKLNGSAGNGMYQFESTMMAMGINQSGSSFSNSEVSTDSMAINVKDSIENVSESSNVHFIDFLGVGTT
Aqcoe3G274900	AqcoeMYB39	3	Chr_03:32118023..32119708 forward	1685	1194	909	303	3	5.66	34544.09	-0.753	RKGPWMAEEDEILMDYVKKHGPRDWSSIRSKGLLPRTGKSCRLRWVNKLKPDL	KTGCFSAEEERVVIDLQARFGNKWARIATYLQGRTDNDVKNFWSTRQKRLAR	MMERRSREEMVMRKGPWMAEEDEILMDYVKKHGPRDWSSIRSKGLLPRTGKSCRLRWVNKLKPDLKTGCKFSAEEERVVIDLQARFGNKWARIATYLQGRTDNDVKNFWSTRQKRLARILQTSNQTKSQKNNGKAPASRQVTTLEAPRPVSIAMEQSSSSQNQTCQLSYLENPDVIKMVPLPDLMNPGLFSLETNLPQLEFTPTEKPCTDPQPHFPFQLPHPTLDLPLLPENQDLVPELGDSNLMDMFGHQETPGPDRGSHYSVNLPFLGYSDNPATPDSFIDDFPTDMFDYIESLPSSSEW
Aqcoe3G284500	AqcoeMYB40	3	Chr_03:32956060..32958268 reverse	2208	792	792	264	3	8.58	29949.84	-0.715	VKAIWTEEEDRELIRLVKNHGEK-WTTVSGSM-DRRIGKQCRDRWNNHLRPDI	KKSCWTEDEDRAFVVAHKRYNNRWVKIAEEINGRTENQVKNRWNNANKRLSP	KKNDKALIKSAGVKAIWTEEEDRELIRLVKNHGEKWTTVSGSMDRRIGKQCRDRWNNHLRPDIKKSCWTEDEDRAFVVAHKRYNNRWVKIAEEINGRTENQVKNRWNNANKRLSPKEKKYRHSKNPPASPILQEYINNMRNKSSGTTNKVANAPTSDPSCRSGWLPMVDTLAAQIPLANQGGYYIPMVDTLAAHIPLVDQGGEVVASPSLSFNFDVSLFYEEMFSIINEGITDNVMSSNVDHLSPCSVNKEMDLFEMISEANI
Aqcoe3G284700	AqcoeMYB41	3	Chr_03:32966255..32969189 reverse	2934	1365	1365	455	4	8.94	51607.17	-0.666	IKGNWTHEEDRKLVKLVEMHGEKNWAKVSSCM-GGRIGKQCRDRWKNHLEPGI	KKGCWTEDEDMALVEGHKKHNNGWAKIAEEIPGRTDNAVKNRWNSVKRRQSS	MAYQNMYTNEVFYQPTLSLRRPMNRIRPIVGSEFSFDEVKSSQGGLSQDFRYVNQYHSNGKISKSDYYISILSFVRLNIFVYGNSNRNLVGSMSVVRKGDTNEIQYENYSDSLRSFENKATTQDQNQMFLDSPKNDVHAHVETCFGFSNMFPCVTTDNQFVGEVSQIKKSGTHKRKNNEALKESFSSIKGNWTHEEDRKLVKLVEMHGEKNWAKVSSCMGGRIGKQCRDRWKNHLEPGINKAQGGARRKVSALPRRYVYKACAFYIFCALASRREALVQKKGCWTEDEDMALVEGHKKHNNGWAKIAEEIPGRTDNAVKNRWNSVKRRQSSKEKKYRHSKNSLPSPILQEYINNISNKSTGSTNKVGNAATSDCYIPMVDTLAIPIPPADQGGEAVALP…
Aqcoe3G285000	AqcoeMYB42	3	Chr_03:32983879..32986756 forward	2877	1248	1248	416	3	6.29	47252.99	-0.702	IKGNWTHEEDRKLVRLVEKHGEKNWAKVSSCM-GGRIGKQCRDRWKNHLEPGI	NKGCWTEDEDMALVEGHKKHNNRWAKIAEEIPGRTDNAVKNRWNSVKRRQSP	MAYQNMYTNEVSYQLPTLSLRRPMNQIRPMVGSEFSFDEVKSSQGGLFQDFRYVNQYHSNGKILKSDYDISILSFVRLNIFVYGNSNRDLVGSMSVVRKGDTNEIQYENYSDSLRSFENKATTQDQNQMFLDLPKNDVHAHVGTCFGFSNMFPCVTTDNQFVGEVSQIKKSGTHKRKNNEAFKESFGSIKGNWTHEEDRKLVRLVEKHGEKNWAKVSSCMGGRIGKQCRDRWKNHLEPGINKGCWTEDEDMALVEGHKKHNNRWAKIAEEIPGRTDNAVKNRWNSVKRRQSPKEKKYCHSKNPLPSPILQEYINSVSNKSTGSTNKVGNAATSDCYIPMDDTLAVPIAPADQGGEFVALPSLPFNFDVSIFEEEMFSILNEGITDNVMPSDVDHLNPYS…
Aqcoe3G285100	AqcoeMYB43	3	Chr_03:32989531..32991490 reverse	1959	1182	1182	394	3	5.48	44864.19	-0.751	ARGQWTTEEDRKLVGLVKKYGDKHWTYIAHKM-NGRIGKQCRERWHNHLRPNI	KKETWTEDEDNALIKAHKELGNKWAEIAKRLPGRTENSIKNHWNATKRKQFA	MVLSGASSPGDQESSSKGSMEDNLNVDQFSFNGMITSNSNFELPLPYLDPLDTLACGNSINNLDMIDSRSFMLEEGGNGLGEFPNIDFLDCPDHEMSFSDSISHNQNMIMNFQGNVSPMLANFGLSDEVSCITADNRFDTIAWNESNMQMSFDRKMNAARGQWTTEEDRKLVGLVKKYGDKHWTYIAHKMNGRIGKQCRERWHNHLRPNIKKETWTEDEDNALIKAHKELGNKWAEIAKRLPGRTENSIKNHWNATKRKQFARRRRRRSAKYAGASNILQNYIKSLGPDVARGPYRRRIFSCNRNFLTTNVTKMSVDANAKRVSNDNDLLIPDLPYDFDMSLFDDDLPCGDLGLENEDLDYDTAMPSDWTSPAPEFHVKKELDLLEMISQKNF
Aqcoe3G287200	AqcoeMYB44	3	Chr_03:33139123..33142163 forward	3040	910	570	190	3	6.32	21624.08	-0.956	RKGPWTMEEDLILINYIANHGEGVWNSLARSAGLKRTGKSCRLRWLNYLRPDV	RRGNITPEEQLLIMELHARWGNRWSKIARHLPGRTDNEIKNFWRTKIQKHIK	MDKKPSSSEEGEVRKGPWTMEEDLILINYIANHGEGVWNSLARSAGLKRTGKSCRLRWLNYLRPDVRRGNITPEEQLLIMELHARWGNRWSKIARHLPGRTDNEIKNFWRTKIQKHIKQPENGAGPSSERNDSASSSHVSGAEEGAENYSSMYTGNMEAFPTPPPAAEPNEHFWSMEDFWSMQLLNSDQ
Aqcoe3G291200	AqcoeMYB45	3	Chr_03:33484070..33486264 reverse	2194	1238	645	215	3	6.53	24469.52	-0.632	KRGLWTVEEDQILMDYIRVHGKGRWNRVAKLTGLKRCGKSCRLRWINYLSPSV	KKGDFTEEEDDLIIRLHKLLGNRWSLIAGRVPGRTDNQVKNHWNTHLSKKLG	MEARSQYKRGLWTVEEDQILMDYIRVHGKGRWNRVAKLTGLKRCGKSCRLRWINYLSPSVKKGDFTEEEDDLIIRLHKLLGNRWSLIAGRVPGRTDNQVKNHWNTHLSKKLGITKRQQKFVVSSPTVPENDKEEADETNTHSNNANIELPGYDSNGGVIVNDYSSQSVVAEFSNTPNDCLVGSSWFSNDYLSLGYPSLMDLTDMFPIEFLWDGL
Aqcoe3G338000	AqcoeMYB46	3	Chr_03:36519041..36521449 forward	2408	1719	1026	342	3	5.61	38167.43	-0.679	KKGPWTPEEDIILVSYIQEHGPGNWRAVPTNTGLLRCSKSCRLRWTNYLRPGI	KRGNFTDHEEKMIIHLQALLGNRWAAIASYLPQRTDNDIKNYWNTHLKKKLK	MGRPPCCDKVGVKKGPWTPEEDIILVSYIQEHGPGNWRAVPTNTGLLRCSKSCRLRWTNYLRPGIKRGNFTDHEEKMIIHLQALLGNRWAAIASYLPQRTDNDIKNYWNTHLKKKLKKLQTGLDGQNRDGFSSFQPSITKGQWERRLQTDIHTAKKALCDALSLDDTKPSNSCLSELKASNGYYSLTRSSQPSQSSTTYASSTENISRLLEGWMANAPKPAQTNSETTQFSFNNVTGTDSSSEECTPTATNNNEMVSQGAFDSLFALDSSTPDVSPSLSLDESTQFQSETNFFQDESKPSFETPVPFSMLEKWLFDESLIAQGHEALNIQQISLDDNVNLF
Aqcoe3G343200	AqcoeMYB47	3	Chr_03:36763905..36766417 reverse	2512	1922	1371	457	3	6.25	51236.82	-0.914	ARGHWRPAEDTKLKELVALYGPQNWNLIAEKL-EGRSGKSCRLRWFNQLDPRI	NRKAFNEEEEERLMAAHRLYGNKWAMIARLFPGRTDNSVKNHWHVIMARKYR	MKMTLQQSNTTNFHQKNEGMLSTNNKYSIYAQEYCSSSNGLNNNNQASTFSSSTPSSSSSVSLFADMGSLSINSNRKSCWSSFPFIGNNTTNSCLDDAQNSEGGDGKCSDFSDGFEENNAAMEDNNTNNNVMNFNEENPNENCANGKEIDSSGQSKLCARGHWRPAEDTKLKELVALYGPQNWNLIAEKLEGRSGKSCRLRWFNQLDPRINRKAFNEEEEERLMAAHRLYGNKWAMIARLFPGRTDNSVKNHWHVIMARKYREQSSAYRRRKLSQAVHRRMDENGRSSEPNNPNLSNNGSFNSTSTFPFGGYIGGVSNDSVSSCRDKLVVASSNIHSHSHRLPQHIHNGFCAEETPFDFFSGPKNQDMTSYFNQNRSWDRQGDDSTYNGFYTHHPPLMV…
Aqcoe3G346800	AqcoeMYB48	3	Chr_03:36996275..36998753 forward	2478	1427	1122	374	3	5.8	41096.6	-0.672	MRHGHGSWRALPAKAGLQRCGKSCRLRWTNYLRPDI	KRGKFSLQEEQTIIQLHALLGNRWSAIATHLPKRTDNEIKNYWNTHLKKRLS	MRHGHGSWRALPAKAGLQRCGKSCRLRWTNYLRPDIKRGKFSLQEEQTIIQLHALLGNRWSAIATHLPKRTDNEIKNYWNTHLKKRLSKLGIDPVTHKPKSDALSSVDGQTKADSNLSHMAQWESARLEAEARLVRESKLRSTSMNNQLALSGSGVDLGQQLNKATSTSTQPHCLEVMKAWQGVWSKPTKCGLIAGEGGSSGLDLESPTSTLCFSDNSMPVSTVGFSDNPMSSLDLITNSGTFEGTPVKEECDEEYKVYEKMNHMGEYKSMVNSVALNTGFHDMGFSTVESPWAPESSKVGNEHIPVTNFIEGFTNLLLGNSDDRNSLDNSSGDSSDNGDADATGCEEYEENKNYWNNILNLVNSSPSDSPTF
Aqcoe3G372400	AqcoeMYB49	3	Chr_03:38593361..38594285 forward	924	731	726	242	3	6.96	28170.70	-0.934	RKGPWTAEEDKLLTEYVTLHGEGRWSTVARSAGLNRNSKSCRLRWVNYLRPGL	KRGQLTPEEESIIIELHAVWGNKWSMIARCLPGRTDNEIKNYWRTHFKNKAR	MVGLGGWGFPEQGWRKGPWTAEEDKLLTEYVTLHGEGRWSTVARSAGLNRNSKSCRLRWVNYLRPGLKRGQLTPEEESIIIELHAVWGNKWSMIARCLPGRTDNEIKNYWRTHFKNKARSSRADDKLSMRRRQRQEQQQQQQGQLQQQQQEPQLGDMEKVQYHMEQCEYRVAPVQCGQEMDFMMFSNMEEQCFPMGLQRGVSSLDNIGEDQGLWGSLWNLDDLHIQFNQMCDNFKPNQAAS
Aqcoe3G412400	AqcoeMYB50	3	Chr_03:40926308..40928226 reverse	1918	1291	729	243	3	8.95	28593.90	-1.039	RGHWRPSEDEKLRELVEMYGPHNWNAIAEKL-HGRSGKSCRLRWYNQLDPRI	NRSPFTEEEEERLLASHRIHGNRWAIIARHFPGRTDNAVKNHWHVIMARRCR	MCTRGHWRPSEDEKLRELVEMYGPHNWNAIAEKLHGRSGKSCRLRWYNQLDPRINRSPFTEEEEERLLASHRIHGNRWAIIARHFPGRTDNAVKNHWHVIMARRCRERSRFYAKRAAQNLIDGRRKSLSRTDTGVKIEPRNHSSILEYYKRCSDPIMYNHHANLKNIYSHVPNHCPNSFEDKNHPVEFYDFLQVNTDSNRSEVINHARNDQEGEVEQEAKRHLTEESGIQYIDFLSVGSSVP*
Aqcoe4G263200	AqcoeMYB51	4	Chr_04:41386436..41388116 forward	1680	1402	1128	376	3	5.69	42533.38	-0.655	KKGPWTPDEDQKLMDYIQKNGHGSWRTLPKNAGLQRCGKSCRLRWTNYLRPDI	KRGRFSFEEEETIIQLHSVLGNKWSAIAARLPGRTDNEIKNYWNTHIRKRLL	MGRAPCCDKNGLKKGPWTPDEDQKLMDYIQKNGHGSWRTLPKNAGLQRCGKSCRLRWTNYLRPDIKRGRFSFEEEETIIQLHSVLGNKWSAIAARLPGRTDNEIKNYWNTHIRKRLLRMGIDPVTHSPRFDLLDLSSILGSQLYNSSQLNVSRLLGIHQPVVNPELIRLATSLLSSHRENSNNLLLQNLQENQLRNPDFQQQNQFQSFQPNQLQNSIQEVHPASTTTTTTASAVPCDTFFNEAQVMQANTMEQFQSNPMNFNCQGSQQNVWQDNVMVSNLSEDFVPVSIQQNYGLCGSSSQPSFEDLVSENSNFQSNISNQNFSFTSVLSTPSSSPTPLTTSGSTYISTEDERDSYCSNMLKFEIPDILDMNDFM
Aqcoe4G284500	AqcoeMYB52	4	Chr_04:43417505..43419281 reverse	1776	1430	1119	373	3	4.76	41248.9	-0.637	NKGLWSAEEDEILRNYIEENGEGSWRSLPKNAGLNRCGKSCRLRWVNYLRGGL	MRGNITSEEEDIIIKMHNKIGNRWSVIARHLPGRTDNEIKNHWNSYLSRRIY	MGRAPCCEKVGLNKGLWSAEEDEILRNYIEENGEGSWRSLPKNAGLNRCGKSCRLRWVNYLRGGLMRGNITSEEEDIIIKMHNKIGNRWSVIARHLPGRTDNEIKNHWNSYLSRRIYTIRRPVGESSPRTVIDTVKLDGGCKRKGQPRCRVSRKKNNHQEIPSNAEKGFIEKSFIEGGLIPSMTLNKDDKESQNAGIILNLSEEIETMSWSSSVVNGEPENEIMGPYQGLESCVLFTDDIMDEDLLNPSDILSLNEKDNEGQLGVLLGSSSNNNGDEGESSGGVSLSSNSTAADPAESTDEWYVPFCSIAHPGEREGVVEAPDNNILITDKLGDDQLLSWLWDINDSSTKEGDLFLDCDEEQIKAIAGSLLS
Aqcoe5G012100	AqcoeMYB53	5	Chr_05:729259..737164 forward	2871	834	717	239	3	9.17	27546.81	-0.876	RKGPWTAEEDKKLIEYVNLHGEGRWNSVAMFSGLKRNGKSCRLRWVNYLRPDL	KRGKITPNEENIILELHARWGNRWSTIARSLPGRTDNEIKNYWRTHFKKSAP	MAGYLGWGILEEGWRKGPWTAEEDKKLIEYVNLHGEGRWNSVAMFSGLKRNGKSCRLRWVNYLRPDLKRGKITPNEENIILELHARWGNRWSTIARSLPGRTDNEIKNYWRTHFKKSAPNSEKSKHLRRQQYQYQQQQQQQYQSAMNKIKYLLGVGDDTDNKASPLGHAGQETISVYPSTSEGQCLLSSVFNSFTSIADTSNEDIQWGGLWNIDDMNINFNTVSSTRREIQTHITPYC
Aqcoe5G027300	AqcoeMYB54	5	Chr_05:1509631..1511483 forward	1852	1371	813	271	3	4.98	30283.29	-0.818	KRGPWTPEEDQVLIAFIQNYGHGNWRALPKQAGLLRCGKSCRLRWTNYLRPDI	KRGNFSNEEEETIIKLHEMLGNRWSAIAGRLPGRTDNEIKNVWHTHLKKRLK	MGRAPCCEKMGLKRGPWTPEEDQVLIAFIQNYGHGNWRALPKQAGLLRCGKSCRLRWTNYLRPDIKRGNFSNEEEETIIKLHEMLGNRWSAIAGRLPGRTDNEIKNVWHTHLKKRLKKNQTTPEKKQNSTETSKCETSNSSLSEPAINSQPQSITENSSSYDSVSPQQSSSEFSSGADSSSVISVDNHDMGTMGEYNESSDNFFDIDESFWTDALAVENFNMPGDFSPSASNETQVQSSISSNSSNNDDGMDFWFDLFIQAGMQPVLPEF
Aqcoe5G138300	AqcoeMYB55	5	Chr_05:7772304..7774386 reverse	2082	2082	990	330	1	9.1	36600.4	-0.692	IKGPWSPEEDEALQQLVQKHGPRNWSVISKSI-PGRSGKSCRLRWCNQLSPQV	EHRAFTPEEDEMIIKAHAKFGNKWATIARLLNGRTDNAIKNHWNSTLKRKCS	MSSKDLDRIKGPWSPEEDEALQQLVQKHGPRNWSVISKSIPGRSGKSCRLRWCNQLSPQVEHRAFTPEEDEMIIKAHAKFGNKWATIARLLNGRTDNAIKNHWNSTLKRKCSSMIDEGSMDGYEHHRPLKRSSSAGAAIPVSGLYLSPGSPSGSDVSDSSIHVMSSHVYRPVARAGGVLPLPQVDQQIESSSSLLKDPPTLLSLSLPGIGGDSSSESLNLSKRNTTHSHRRSHTLPSVVPPQFPFQQFQPSFAHQEQQLQQQQMEVEKEKQQPEKNLMSFSPEFLTVMQEMIKKEVRNYMSGLEQNGMCAQADGIRNAAVKRIGVGKME
Aqcoe5G159600	AqcoeMYB56	5	Chr_05:9095203..9096297 forward	1094	1094	639	213	1	7.66	23764.49	-0.77	IKGPWSAEEDQTLTRLVDIHGARNWTLISRYI-PGRSGKSCRLRWCNQLSPNV	EHRPFSQAEDEAILAAHQNYGNRWATIAKLLPGRTDNAVKNHWNSTLKRKQR	MESNSSTSSSSSDQSNKQPRMITKTDRIKGPWSAEEDQTLTRLVDIHGARNWTLISRYIPGRSGKSCRLRWCNQLSPNVEHRPFSQAEDEAILAAHQNYGNRWATIAKLLPGRTDNAVKNHWNSTLKRKQREVKESSCGDEGQKLEVGMSLSAECDPLTVLTLAPPGVCSNSEQPQQMVEQQGVTPEFWDVMRDVIAREVRNYVSSSFSGNV
Aqcoe5G236600	AqcoeMYB57	5	Chr_05:15694150..15695830 forward	1680	1143	990	330	2	9.03	37142.95	-0.904	RGHWRPAEDEKLRQLVEQYGPQNWNSIADKL-QGRSGKSCRLRWFNQLDPRI	NRRPFSEEEEERLLAAHRVHGNKWALIARLFPGRTDNSVKNHWHVIMARRQR	MMEDSAGGGSTSNDEAKNCCPRGHWRPAEDEKLRQLVEQYGPQNWNSIADKLQGRSGKSCRLRWFNQLDPRINRRPFSEEEEERLLAAHRVHGNKWALIARLFPGRTDNSVKNHWHVIMARRQRERSKLYGKRGSHDFFHSISGTTTSNSYPRRPLESHGEYYSKETRHDSSRILEFSNNYKDGAFDTSSSKSWQCSFSGATTATNSIPFNIFGGQRDLATTSRSNYCIMENSFSSDQYYNGSTYGGYGNLGASGINKYDKVQHHPYGCSSVVDGTTITSELLQNGNIHTKPPSRFKLVMSTTTQQEQGDASIKHKDVPFIDFLGVGIS
Aqcoe5G267600	AqcoeMYB58	5	Chr_05:20164968..20166444 forward	1476	1108	900	300	3	5.71	34520.12	-0.82	KRGPWTIDEDLLLVNYIATHGEGRWSSLARSAGLKRTGKSCRLRWLNYLRPDV	RRGNITLEEQLTILQLHSQWGNRWSKIAQHLPGRTDNEIKNYWRTRVQKHAK	MDVNRENYDSSSINREEEDFDIKRGPWTIDEDLLLVNYIATHGEGRWSSLARSAGLKRTGKSCRLRWLNYLRPDVRRGNITLEEQLTILQLHSQWGNRWSKIAQHLPGRTDNEIKNYWRTRVQKHAKQLGCEVNSKLFRDTMKYLWMPRLMERIRSTTSCNTSTSTTITNHVNDNLVNITPRQGSHVSSSRSTNSSSAQVDPSYTSENSSTAVSFDEHQLSPVSDMQEESAVPLQLENNVNINTETSTAYVGYPDCLTSPTGYSYFNQNGLEFEQNNMWLGNEDFWENLWNVENMLFSK
Aqcoe5G269300	AqcoeMYB59	5	Chr_05:20571822..20573273 reverse	1451	1088	768	256	3	8.87	28945.77	-0.696	NKGAWTEQEDQILINYIKLHGEGSWRQLPKAAGLLRCGKSCRLRWTNYLRPDL	RRGNFTVEEDEIIIKLHSLHGNKWSLIAERLPGRTDNEIKNYWNTHIRRKLL	MGRSPSLDKSSSHSHFNKGAWTEQEDQILINYIKLHGEGSWRQLPKAAGLLRCGKSCRLRWTNYLRPDLRRGNFTVEEDEIIIKLHSLHGNKWSLIAERLPGRTDNEIKNYWNTHIRRKLLSQGLDPKTHLPINAIASDNKSRSNNSPIPIAAASKPTDDFITQDANDNRGIVRVPVQHHQLPDLNLELSLHVSCQSSAEQEELKQKDSSYQVLMKPQPVQAVSHNVCLCCNLGLYGKEGCKCQGANMDHLHRYF
Aqcoe5G377300	AqcoeMYB60	5	Chr_05:37635317..37637326 forward	2009	1814	771	257	3	5.89	29636.05	-0.821	KRGPWSIEEDYKLMNFIINNGTQCWRMVPKHAGLLRCGKSCRLRWINYLRPDL	KRGPLSEVEEDQIIQLHARLGNRWSKIAEHFPGRTDNEIKNHWNTRIKRRLT	MGRQPCCEKIGLKRGPWSIEEDYKLMNFIINNGTQCWRMVPKHAGLLRCGKSCRLRWINYLRPDLKRGPLSEVEEDQIIQLHARLGNRWSKIAEHFPGRTDNEIKNHWNTRIKRRLTLLGLDPFTHKPLEQSAEHATKSEQTSYSNGDDKEPQVESELYPVAEKNHEEIALDTNDTVNLFQSYEMLWENLSMDSKVHSETSSSNNNSPSFSTGDSNSHAICENSFMHEASQNWIHSVDSFLLWDGFRPQGDLSTWF
Aqcoe5G377400	AqcoeMYB61	5	Chr_05:37639544..37640893 forward	1349	1154	801	267	3	5.73	30394.11	-0.66	KRGPWTIEEDHKLMSFIINNGIHCWRMIPKHAGLLRCGKSCRLRWINYLRPDL	KRGTLSEFEENQIIQLHARLGNRWSKIAAHFPGRTDNEIKNHWNTRIKKRLK	MGRQPCCEKIGLKRGPWTIEEDHKLMSFIINNGIHCWRMIPKHAGLLRCGKSCRLRWINYLRPDLKRGTLSEFEENQIIQLHARLGNRWSKIAAHFPGRTDNEIKNHWNTRIKKRLKLLGLDPLTHMPLQQSVQDATESEQTSHSNEDKEPQIKPLSNPALESYAVGEKMQEKFEVGSDDTINLFNSYEMLWDSFNLESAVQSSETTTSNSSSTSTSLSITDSFNPSMGESSSLQEDSHCIPSVDSLLSWDGFNPFDDFFPLQNYL
Aqcoe5G403100	AqcoeMYB62	5	Chr_05:39449484..39451452 reverse	1968	1761	1080	360	3	5.22	41287	-0.729	RKGLWSPEEDEKLVNYISRNGIGCWSSVPKQAGLQRCGKSCRLRWINYLRPDL	KRGMFSQQEENTIINLHEILGNRWAQISAHLPGRTDNEIKNFWNSCLKKKLR	MGRHSCCLKQKLRKGLWSPEEDEKLVNYISRNGIGCWSSVPKQAGLQRCGKSCRLRWINYLRPDLKRGMFSQQEENTIINLHEILGNRWAQISAHLPGRTDNEIKNFWNSCLKKKLRQQGIDPATHKPLSQMEIMQNGREEKYLQPSQPSREIEQEMLSINNSCYFDTTGYDEASNVQFLTKPVFDPFPIFESQLSFDQVGSNSNLLLQYHQNFRPSSDKSQMEANDQEFKFASMPNLTSCDYSTVTETDVSDNSSSRINTLFLDESKESCSNSCNFNSQAASFQMNNMVANAVFAFDQETKLDSVFQYQLNGIKCEDVQMSSWQEEQQQRHHPGDFNTLPSLFSEDLTAASFDLFEQI
Aqcoe5G407100	AqcoeMYB63	5	Chr_05:39692439..39693660 forward	1221	967	648	216	3	5.36	24841.54	-0.822	NKGTWTAEEDQRLAEYIEIHGAKKWKSVAVKAGLNRCEKSCRLRWLNYLRPNI	KRGHFTDQEEDLIIRLHKLLGNRWSLIAGRIPGRTDNDIKNYWNSHLSKKLK	MDTKRLVNKGTWTAEEDQRLAEYIEIHGAKKWKSVAVKAGLNRCEKSCRLRWLNYLRPNIKRGHFTDQEEDLIIRLHKLLGNRWSLIAGRIPGRTDNDIKNYWNSHLSKKLKQEKLRNSVIQEQSEITTGSVEEPESEITTDHVEVNAERNSKGSDDNINTSFNVDEFFNFSNEGSSNLEWVSKFLEVDDGTDGFHENGNAPFFGECDELSLFYI
Aqcoe6G084200	AqcoeMYB64	6	Chr_06:4507224..4508610 reverse	1386	1194	1011	337	3	6.10	37350.82	-0.504	KKGPWTPEEDHKLVQYIQKHGHGSWRALPKLAGLNRCGKSCRLRWTNYLRPDI	KRGKFSQEEEQTILNLHSFLGNKWSAIATHLPGRTDNEIKNFWNTHLKKKLI	MGRSPCCDENGLKKGPWTPEEDHKLVQYIQKHGHGSWRALPKLAGLNRCGKSCRLRWTNYLRPDIKRGKFSQEEEQTILNLHSFLGNKWSAIATHLPGRTDNEIKNFWNTHLKKKLIQMGFDPMTHRPRTDIFSSLSHLIALANLKDVMDHHPWEEHAVRLQAEAAQVAKLQYIQYLLQSSSPVPTGSTNLTGLTDIEAFNLLNSMKEQQNISNLSSQLESPNSGSLGLATTQSFDSSISFSHLPDLQLQVPCSFQTSLSSDFGQGTNSVLFSQEEATPTSPWLPTSSLNTPPLVTQNSFNSSGDACSTSSYGEGAPSAFWPELLLDDSFLHENIA
Aqcoe6G143300	AqcoeMYB65	6	Chr_06:8129262..8130719 reverse	1457	879	672	224	3	9.10	25789.47	-0.927	KRGKWSEEEDDLLKKCIEKYGEGNWHKVPPRAGLKRCRKSCRLRWCNYLNPNT	NRREFSWDEIDLIIKMQKLLGNRWSLIAARLPGRTANDIKNRWTTHISKSLR	MEQTNSSSLKRGKWSEEEDDLLKKCIEKYGEGNWHKVPPRAVSGLKRCRKSCRLRWCNYLNPNTNRREFSWDEIDLIIKMQKLLGNRWSLIAARLPGRTANDIKNRWTTHISKSLRKNQEKQTETATPKIKAIKPKPLTFSQNSPWMKSRLTEKAIQREKLHSNSLLGFQKEQTTSLWEGITFSEEDILGCTDEFEMESFFDELTKPEKTEMCLDYLNIWKWS
Aqcoe6G143400	AqcoeMYB66	6	Chr_06:8131782..8133127 reverse	1345	840	666	222	3	9.10	25789.47	-0.848	KKGKWSEEEDDLLKKCIEKYGEGNWHKVPLRTGLNRCRKSCRLRWCNYLNPKA	KRGEFSWDEIDLIIKMQKLLGNRWSLIAARLQGRTSNDIKNLWTSHISKSLR	MEKTSSSGLKKGKWSEEEDDLLKKCIEKYGEGNWHKVPLRTVSGLNRCRKSCRLRWCNYLNPKAKRGEFSWDEIDLIIKMQKLLGNRWSLIAARLQGRTSNDIKNLWTSHISKSLRKNQGKQTETVTPKIKAIKPKPLTFSQNSPWMKSRLTEKAIQREELHSNSSLDFQKEPSTSLWDGITFSEEDILGWTDEFGMKSFVNELTEPEKTEMCLDYLNIWE
Aqcoe6G143600	AqcoeMYB67	6	Chr_06:8142220..8143254 reverse	1034	842	663	221	3	8.87	25895.74	-0.742	KKGTWTEEEDTLLKRCIEKYGEGNWHKVPLRAGLNRCRKSCRLRWINYLNPNI	KREELSWDEIDLIIKMHKLLGNRWSLIAARLPGRTANDIKNRWNTHIFKSLQ	MGRKISCTTGLKKGTWTEEEDTLLKRCIEKYGEGNWHKVPLRAGLNRCRKSCRLRWINYLNPNIKREELSWDEIDLIIKMHKLLGNRWSLIAARLPGRTANDIKNRWNTHIFKSLQKQQSETITPNKIKVIKPQPWTFPKKFQDIKSTHNSTEKKATQCGEQLHEKSLLEFENEQSIKWLENFLLDKKDEFAIDSSSFDDIVPDIDMSVLLDLNLWESLE
Aqcoe6G143700	AqcoeMYB68	6	Chr_06:8151342..8152462 reverse	1120	935	711	237	3	8.80	27522.32	-0.886	KKGAWTEEEDTLLKRCIEKHGEGNWHKVPLRAGLNRCRKSCRLRWFNYLHPNI	KREEFSWDEIDLIIKMHKLLGNRWSLIAARLPGRTANDIKNRWNTHIYKSIQ	MGRNKCSTTALKKGAWTEEEDTLLKRCIEKHGEGNWHKVPLRAGLNRCRKSCRLRWFNYLHPNIKREEFSWDEIDLIIKMHKLLGNRWSLIAARLPGRTANDIKNRWNTHIYKSIQKKQVIMKQQSADTETTTTLKIKPIKPQPRTFSKMKTSNNSIEKNPTQCGDELHEKSMSEFEKEQSIKWWESLLLDEEDDKVTNSSSSGSKDDFAFDSFPFDGIVPNNEMGMCLDLNLWES
Aqcoe6G143800	AqcoeMYB69	6	Chr_06:8162557..8163593 reverse	1036	826	729	243	3	8.68	28280.3	-0.752	NKGAWTEEEDRLLKKCIEIHGEGNWHKVPLRAGLNRCRKSCRLRWFNYLHPNI	KRGEFAWDEIDLIIRMHKLLGNRWSLIAARLPGRTANDIKNRWNTHIHKSLQ	MGRGTCSFTLNKGAWTEEEDRLLKKCIEIHGEGNWHKVPLRAGLNRCRKSCRLRWFNYLHPNIKRGEFAWDEIDLIIRMHKLLGNRWSLIAARLPGRTANDIKNRWNTHIHKSLQKKPSVLMKQISTTETITTHQKIKVLKPQPRTLSKKSQWMMKNTYSNSIEKTTTQCREVQNDEQISTKWWENLLFDVEEDDKETSSGSKDEFAIIDDSFSHDGFVPNETSMLIGDGLDMCLDMNLWET
Aqcoe6G223300	AqcoeMYB70	6	Chr_06:18312548..18314038 reverse	1490	1379	831	277	2	8.75	30696.89	-0.598	NKGAWTKEEDDRLIAHIRAHGEGCWRSLPKAAGLLRCGKSCRLRWINYLRPDL	KRGNFTEEEDELIIKLHSLLGNKWSLIAGRLPGRTDNEIKNYWNTHIRRKLL	MGRSPCCEKAHTNKGAWTKEEDDRLIAHIRAHGEGCWRSLPKAAGLLRCGKSCRLRWINYLRPDLKRGNFTEEEDELIIKLHSLLGNKWSLIAGRLPGRTDNEIKNYWNTHIRRKLLSRGVDPATHRPINDPIISSSDVKTISFASSITNKEDQEMIKKNIVVGFECKEEKIISCSREERCPDLNLELQISPPCQQQQPLITEQMKIIGGGGGGRRSTLCFSCSLGLLNSKDCTCSSSSSTSSSGGGSDGGGVYGNDYLGMKSGVLDFRNWDMKYN
Aqcoe6G294300	AqcoeMYB71	6	Chr_06:27588347..27589318 reverse	971	783	783	261	3	9.34	30185.59	-0.645	TRGRWSAAEDRYLVRLVKIYGTKSWSRIAAML-NGRIGKQCRERWQNHLCPDI	KKQDWCVEEDKAFIDAHKEFGNHWAKIAKLIPGRTENAIKNRWNTYRRKYLL	MSNICIEEDMSLLPENNSFVVKNRFLPNVVSREKHFVTRGRWSAAEDSPYRYLVRLVKIYGTKSWSRIAAMLNGRIGKQCRERWQNHLCPDIKKQDWCVEEDKAFIDAHKEFGNHWAKIAKLIPGRTENAIKNRWNTYRRKYLLKGNKQKTGVNNQTNSELLEYISLRTRMGMLEGNVKKKPKTVSFNCNLAVKGKEIEESQEVYKPFIPFAVNENTHGEQLNVVREPNHVLVEDMELSALLSGLEIPKSGFSQGVWSWE*
Aqcoe6G297400	AqcoeMYB72	6	Chr_06:27861557..27862927 reverse	1370	997	810	270	4	9.12	30808.06	-0.73	TRGQWSAAEDQSLVRLVNTYGAKSWSLIAARL-GSRNGKQCRDRWNNHLRPVI	KRQAWSVEEDKAFIDAHKEIGNRWAEIAKRIPGRTEIAIKNRWNLYRRKLLS	MVNSQPSQILETSNIFVEEDTSLLPENNYFAMKSKLLSKMLSKVKPIVTRGQWSAAEDQSLVRLVNTYGAKSWSLIAARLGSRNGKQCRDRWNNHLRPVIKRQAWSVEEDKAFIDAHKEIGNRWAEIAKRIPGRTEIAIKNRWNLYRRKLLSNAENQKKGNSNQPKSELLEYISLCARMGMLDGKVKKNPKTATKESFNCNLAIKGKCEEMEESQDVYKPYIPFVVNEDSHGEQLNVAREPNHVLVEDKELSGLEIPKSGFSQGEWSWE*
Aqcoe6G304100	AqcoeMYB73	6	Chr_06:28392004..28393359 forward	1355	1355	1050	350	1	9.31	38984.78	-0.762	DRGPWSPEEDDLLTKLVERHGPRNWSLISKSI-PGRSGKSCRLRWCNQLSPQV	EHRAFSAEEDETIIRAHAKFGNKWATIARLLSGRTDNAIKNHWNSTLKRKCS	MAATSSTTSRRDLDRIKGPWSPEEDDLLTKLVERHGPRNWSLISKSIPGRSGKSCRLRWCNQLSPQVEHRAFSAEEDETIIRAHAKFGNKWATIARLLSGRTDNAIKNHWNSTLKRKCSFSTSTSSTTTSMMMMMNNEDDDNNNNLDRDLNRPFKRRSSSVGTVIPMMSSSSGSDLSDSSLPSPVIYRPVARTGVVLPLNRETSSSTNNIDPPTSLCLSLPGTTTTVTTTTDSFEDHSKPSSDKQQQPMQQFSPPPPTPTPLSSAVSSHQHHQQQKQKQQLSYINKAFSPEFLSVMQEMIKKEVRNYMSGLEQQQQQMMMMNSNGGHCLQAIDGIRNAVVNRIGINKIE*
Aqcoe7G024100	AqcoeMYB74	7	Chr_07:1432147..1434032 reverse	1885	1174	948	316	3	5.84	35468.11	-0.452	KRGLWSPEEDEKLIRYITTHGYGCWSEVPEKAGLQRCGKSCRLRWINYLRPDI	RRGRFTPEEEKLIISLHGVVGNRWAHIASHLPGRTDNEIKNYWNSWIKKKIR	MGHHSCCNQQKVKRGLWSPEEDEKLIRYITTHGYGCWSEVPEKAGLQRCGKSCRLRWINYLRPDIRRGRFTPEEEKLIISLHGVVGNRWAHIASHLPGRTDNEIKNYWNSWIKKKIRKTSSAPSMAAPSNLESVQSSYGLNQADIMHQDFLPKQQVQEIMFTSSSSPPFMFDSIISSSVHGINSDGNTRTDLLHEAAAGINCDPWHVNQHQVQPALLPPTFTTTCMDSNNYLPPLLNMENMMPLEVQSCSIGAEVELTMESLERQEFNEWVESQQCPATGLFIWDQVEVQLGGEGVVLPASSSNMGHILSAYPSL
Aqcoe7G038200	AqcoeMYB75	7	Chr_07:2277513..2281647 reverse	4134	2013	963	321	3	7.19	35482.78	-0.642	KKGPWAPEEDELLTDYIKKNGHGSWRSLPKLAGLLRCGKSCRLRWTNYLRPDI	KRGPFTAEEEKTIIQLHGILGNRWASIASQLPGRTDNEIKNFWNTHLKKRLV	MGRAPCCDKLGLKKGPWAPEEDELLTDYIKKNGHGSWRSLPKLAGLLRCGKSCRLRWTNYLRPDIKRGPFTAEEEKTIIQLHGILGNRWASIASQLPGRTDNEIKNFWNTHLKKRLVCMGLDPHTHTPSSPLGHNAASSASPSTRHMAQWESARLEAEARLSKESVQFGSQSNLLSKKADCDHFLRIWHSEVGESFRRLTTPGTTACQSSNSEASSSIKCEVDSGTTTEVKQANTGSLSTVSDQHEETKGKSFKTERDRDHVVAGSDSSCCNDLHDSADMSLQLLLDFPGGDEMNFFQAHIGNYSMFPSLLMERSFISSP
Aqcoe7G074600	AqcoeMYB76	7	Chr_07:4482632..4484849 reverse	2217	1476	840	280	2	4.79	31676.3	-0.803	KKGPWTAEEDKKLVNFILTNGQCCWRAVPKLAGLLRCGKSCRLRWTNYLRPDL	KRGLLTEAEEQLVIDLHARLGNRWSKIAGRLPGRTDNEIKNHWNTHIKKKLI	MGRQPCCDKLGVKKGPWTAEEDKKLVNFILTNGQCCWRAVPKLAGLLRCGKSCRLRWTNYLRPDLKRGLLTEAEEQLVIDLHARLGNRWSKIAGRLPGRTDNEIKNHWNTHIKKKLIKMGIDPVTHEPLKKEPKEDHQDQASLPTNSQPESDSNRSEQPENIDGVLTSEESSSSPPEISSSEETRSSSDNNNNDEDLLMSYLWQEEVEPLVNDLWKFPATADDGNGIGVPSWEDNCTWFSFDQQEFGFDEFGLDLFNGLNMDMIMDMEPTTSAIITNDH*
Aqcoe7G114500	AqcoeMYB77	7	Chr_07:6977284..6978745 forward	1461	1195	936	312	3	8.11	35354.48	-0.867	NRGAWSAHEDKILTDYIKIHGQGKWRELPKRAGLKRCGKSCRLRWLNYLRPDI	VRGNINRDEEELIVKLHKLLGNRWSLIAGRLPGRTDNEIKNYWNTNLAKRVE	MGRSPCCSKQGMNRGAWSAHEDKILTDYIKIHGQGKWRELPKRAGLKRCGKSCRLRWLNYLRPDIVRGNINRDEEELIVKLHKLLGNRWSLIAGRLPGRTDNEIKNYWNTNLAKRVEGSSILTPAHKNTPNQSRKKKNMTEPSNEAGKSSKVESVQVIRTKAYRCTKVFLTPQSNHLNIKSQGRTDAELYQEVKLNSDNGMHTCSSGEEEDYRPSFMDLNIGDFGLSDFLNSDFSQLSNFHRETKLFGDNNNNGSSNDISLSSDQTMLFHGGIMDDWRENDCIHRSEESSSDLHSLALASFLDTEEGWLGE
Aqcoe7G143400	AqcoeMYB78	7	Chr_07:9128809..9130582 forward	1773	1335	870	290	3	6.43	31959.82	-0.501	KRGPWSPEEDITLKNYVERYGTGGWIALPQKAGLKRCGKSCRLRWLNYLRPDI	KHGGFTEEEDTIICTLYKNIGSRWSVIASQLKGRTDNDVKNYWNTKLKKKIL	MGRAPCCDKANVKRGPWSPEEDITLKNYVERYGTGGNWIALPQKAGLKRCGKSCRLRWLNYLRPDIKHGGFTEEEDTIICTLYKNIGSRWSVIASQLKGRTDNDVKNYWNTKLKKKILAGKINLTGHNNIVPSNNHIQPNSSSSPAMLNVSPNYLNHNFTTMPMSMDVNVKQEVSSSGMVSDVLIQYPLPELMESLEFGSSSNNNQIISSSPEVSSYSVPSFDSNFSLWWPGNGIADDDRFLMDFGFGMSYDLPSGAGASSIGNYSTNDSLLSNTSDTIPQGLYQSITN
Aqcoe7G150600	AqcoeMYB79	7	Chr_07:9819388..9821211 reverse	1823	1583	1056	352	3	6.32	39723.76	-0.72	KKGPWSPEEDAKLKEYIEQHGTGGWIALPQKIGLKRCGKSCRLRWLNYLRPNL	KHGGFSEEEDHMICSLYMSIGSRWSIIAAQLPGRTDNDIKNYWNTKLKKKLL	MGRAPCCDKANVKKGPWSPEEDAKLKEYIEQHGTGGNWIALPQKIGLKRCGKSCRLRWLNYLRPNLKHGGFSEEEDHMICSLYMSIGSRWSIIAAQLPGRTDNDIKNYWNTKLKKKLLGKQRKEHQARRASYLKQDSMKKSNSIPLVIADHGMQTPYWPPEPLMPISTPYPNQGNRHNDHASLRKLLIKLGGKFSDDYQQEPNNDAKNNLQLPIECSSTTYQQFNDQKSINLFSSSSSMSSLDIPYSKLLTNEYNIEGASMHVLQGLNGFPVEFDEMICSNPESLDELECHYGVGMDNGVSSSGPISTESTTWDDMGSFINPPNITNYEALQQEVIQECALFDQSRYLGFQ
Aqcoe7G328900	AqcoeMYB80	7	Chr_07:35720114..35721749 forward	1635	1300	1101	367	3	6.13	40905.6	-0.751	KKGPWAPEEDAKLKAYIEEYGTGGWIALPQKIGLKRCGKSCRLRWLNYLRPNI	KHGGFSDEEDSIICSLYISIGSRWSIIAAQLPGRTDNDIKNYWNTRLKKKLL	MGRAPCCDKANVKKGPWAPEEDAKLKAYIEEYGTGGNWIALPQKIGLKRCGKSCRLRWLNYLRPNIKHGGFSDEEDSIICSLYISIGSRWSIIAAQLPGRTDNDIKNYWNTRLKKKLLGRRKDSQARRLSSLNQDGKDGNGMDDNSYPHTLSNSALERMQLHMQLQTLHNPLSFYNNPALWPKLHPMGDRNMQGHYSLNNNTPPSMQQVSNGQTALLREEKFLELPSSSIEQRANNSTKQDEKEDSFKGFTSSENSTGFNNGINSMGAAIMSKSSGAEELNMNFQSVSSLQAELGDILYNKTSGFIATEDQINEFDCFKDMDGAKEGMIWWTNGFETKSSSSSSWDSASALQTGGLFQDCELGYDI
Aqcoe7G425200	AqcoeMYB81	7	Chr_07:42360579..42362196 forward	1617	1295	954	318	3	5.74	35493.68	-0.49	RRGLWSPEEDEKLINYISTYGHGCWSSVPRLAGLQRCGKSCRLRWINYLRPDL	KRGSFSRQEASLIIELHRILGNRWAQIAKHLPGRTDNEVKNFWNSSIKKKLL	MGHHTCCNKQKVRRGLWSPEEDEKLINYISTYGHGCWSSVPRLAGLQRCGKSCRLRWINYLRPDLKRGSFSRQEASLIIELHRILGNRWAQIAKHLPGRTDNEVKNFWNSSIKKKLLISNHVVPDPTPIPAIFSNSIGSTNQDLLSYNPNSNSMTGDSPYIPSATSTTLQYGFDDGLYKTDTTSYNIDWVNLAAAPSQSLIDATSFYVPTWSLSYDSHPNQYEQSTLVDGFPHEAIPQFGKDESSSLDANSTIVSYNDDAKLYEMVNVGDQCCMPSSSSLNEEIDTSISTTTTKLPFFPLPPYIYDPLQANQTMGVL
Aqcoe1953s0001	AqcoeMYB82	scaffold	scaffold_1953:431..1605 forward	1174	948	774	258	3	8.49	29905.6	-0.861	KRGAWTPEEDRLLSDYIARYGLWNWRELPKFAGLSRCGKSCRLRWMNYLRPNI	KRGNYTREEEKLIINLHEKLGNRWSAIAMNLPGRTDNEIKNHWHTHLIKKRA	MGRSSICPKTGLKRGAWTPEEDRLLSDYIARYGLWNWRELPKFAGLSRCGKSCRLRWMNYLRPNIKRGNYTREEEKLIINLHEKLGNRWSAIAMNLPGRTDNEIKNHWHTHLIKKRAKSNTTSKETKCKPAVGCETHRRKESVPSSFLPDTLRPLILESSSLVLPVSPEKSRDLSPSTSIDKVVNHQMTDRSPTSSETLTEFNGNFWTDDPFLEDDLYRPENTTSDYWTDPSHLYANATYPYDLYDGYDMDIFFNYN
