# Supplementary material for: In silico analysis of R2R3-MYB transcription factors in the basal eudicot model, Aquilegia coerulea
Source: 3 Biotech. 2024 Oct 29;14(11):284. doi: 10.1007/s13205-024-04119-y (PMC11522220; doi:10.1007/s13205-024-04119-y)
Supplement: Supplementary file 5 — Supplementary file5 (XLSX 50 KB) [file 13205_2024_4119_MOESM5_ESM.xlsx]

## Sheet: Sheet1
Supplementary tabe 4: Sequence of motifs identified across conserved AqcoeR2R3MYBs
1		FTEEEEELIIKLHALLGNRWSLIAARLPGRTDNEIKNYWNT
2		RCGKSCRLRWINYLRPBJKRG
3		KKGPWTPEEDEKLVDYIEKHGE
4		NWRSLPKKAGL
5		MGRAPCCDKAG
6		HJKKKLJSMGIDPVTHKPLSD
7		CYIPMVDTLAVPIPPADQGGEVVALPSLPFNFDVSIFEEEMFSILNEGITDNVMPSDVDH
8		NWSLIAEKJPG
9		YSVKKEMDLFEMISZANI
10		EKKYRHSKNPLPSPILQEYINNISNKSTGSTNKVGNAATSD
11		TTTTTPKIKVIKPQPLTFSKKSPWMKS
12		RVQKHAKQLGCDVNSKQFRDTMRYLWMPRLLERI
13		PEFLTVMQEMIKKEVRNYM
14		KPCIDPQPHFPFQLPQPTLDLPLLPENQDLVPELGDSNLMDMFGHQETPGPDRGSH
15		YPYDLYBGYDMDIFFNY
16		FQKEPSTSLWEGITFSEEDILGWTDEFEMESFFDELTEPEKTEMCLDYLNIW
17		IMARRQREQSSVYKRRK
18		QQQQQQKQ
19		HLKKKLKKKQ
20		TYASSTENISRLLEGWMKSSPK
21		MFPCVTTDNQFVGEVSQIKKSGTHKRKNN
22		VPFIDFLGVG
23		EIEESQEVYKPFIPFVVNEDSHGEQLNVVREPNHVLVEDKE
24		QNQSCQLSYLENPDVIKMVPLPDLMNPG
25		GDSDNPATPDSFFEDFPIDMFDYIESFPSSSEW
26		HLSRRIQTFRRPFGESPPKVMIDIVKLDGECKRKG
27		RQKRLARILQTSNQPKSQKNNGKAPA
28		HMAQWESARLEAEAR
29		QPVYNTMEM
30		YRRKLLLKGEKQKKGNNNQPKSELLEYISLCARMGMLEGKVKKKPKT
31		TQCGEZLHEKSLLEFEKEQSIKWWE
32		GNGFYQFESNMMVMGINQSG
33		RIKRRQRAGLPLYPPDIRKQA
34		SSDGFSEFDDSFWTDEFL
35		MEIQFLSSPPLELQQKGWNF
36		NAQREFIFTSSKDESVSTCTDLSLNSSSARSNPCLFTNNSP
37		ILGPYQGLESCKLFGGDIID
38		KDEFAFDSFPFDGIVPDNEMGMCLDLNLW
39		FGSFVFERNNHFARPTPPLSAIEKFLRSPNDFSQKNIQTNV
40		YPVGEKNQEEFELGSDDTINLFNSYEMLW
41		VIYRPVARAGGVLP
42		EIPKSGFSQGEWSWE
43		IFGGEPSCSSSDGSC
44		ALRLQAEAAQLAKJQLJQYLLQ
45		KKKFMGFVPSSQRKPPPPIFP
46		RQVATLEAPRPLSIAMEQ
47		KVQHHPEGCEYRV
48		EBQPPFSLLEKWLLDEA
49		TPFQCFERYZKLLDAACMK
50		THBGFRSHSPPSVVPQQQPFQQFQP
51		STTTTTT
52		QCGQEMDFMMFSNMEEQCFPMGLFRGFSSJDDIGEEDGQWGGLWNJDDLNINFNQM
53		NQISYNKEIEYDQHG
54		ETNLPQLEFTPTE
55		KGACRGGKNQPSILQEYIRNKYMKDD
56		FNGDENKAQGKIMYF
57		RLTEKAIQREELH
58		GHGCCD
59		DGIRNAVVKRIG
60		VLACAIQVGIGEGFYGDHGQI
61		CQFDTNGY
62		KITPCC
63		AHMGYPDCQTNPSGY
64		HVGKCF
65		PQHCPNAFEAEEHPFDF
66		FNCNLAIKGK
67		IVNGCCQK
68		QLYSDLYLSNLFDGMAPLCEAGNNQC
69		CFCCNLGLLGKEGCKC
70		NICIEEDMSLLPENNYFVMK
71		QQQQZMM
72		AQVMQA
73		AFNYGH
74		HVNQQQ
75		VPPGVC
76		IPEVIFDH
77		STYDYY
78		WNMEEFW
79		CEAEWEEHEDP
80		VGCETHR
81		FTTMCM
82		DEHHHD
83		GYPPDRIW
84		MGHMGEY
85		EDFWENLWNVEDLWF
86		QDASFQDGNFVEEDVFAFDQE
87		NCLQAI
88		YEQSCDMDGF
89		VMKAWZGF
90		VAHKKEAA
91		MMMNMN
92		DDIKWPDFLPT
93		GGVIGNDY
94		YCQNPLKF
95		MDFLDMF
96		CQYGVGM
97		HHHELK
98		CFCDDWVNWEWEGVVEAP
99		YFNQNRVW
100		YGVDDDIKQFVNEH
