# Supplementary material for: In silico analysis of R2R3-MYB transcription factors in the basal eudicot model, Aquilegia coerulea
Source: 3 Biotech. 2024 Oct 29;14(11):284. doi: 10.1007/s13205-024-04119-y (PMC11522220; doi:10.1007/s13205-024-04119-y)
Supplement: Supplementary file 6 — Supplementary file6 (XLSX 20 KB) [file 13205_2024_4119_MOESM6_ESM.xlsx]

## Sheet: Sheet1
	Supplementary table 4: Identification of most probable identified 3D models of AqcoeR2R3MYBs
								R2 Repeat					R3 Repeat
MYB_Name	Protein Template/Model	% coverage	% identity	% Alpha helix	PDB Header	PDB Molecule	PDB Title	Helix 1 AA	Helix 2 AA	Helix 3 AA	Loop b/w1 and 2	Turn b/w 2and 3	Connector	Helix 1 AA	Helix 2 AA	Helix 3 AA	Loop b/w1 and 2	Turn b/w 2and 3
AqcoeMYB1	c6kksA	0.98	0.59	0.5	dna binding protein/dna	transcription factor wer;	structural insights into target dna recognition by r2r3-type myb2 transcription factor	14	7	9	4	6	11	14	8	9	2	9
AqcoeMYB2	c6kksA	0.96	0.68	0.54	dna binding protein/dna	transcription factor wer;	structural insights into target dna recognition by r2r3-type myb2 transcription factor	14	4	8	7	9	12	14	8	10	2	8
AqcoeMYB3	c6kksA	0.98	0.65	0.54	dna binding protein/dna	transcription factor wer;	structural insights into target dna recognition by r2r3-type myb2 transcription factor	14	4	8	7	9	11	14	8	10	2	8
AqcoeMYB4	c1h88C	0.91	63	0.57	transcription/dna	myb proto-oncogene protein	crystal structure of ternary protein-dna complex1	14	7	9	4	7	12	14	8	9	2	8
AqcoeMYB5	c6kksA	0.95	0.54	0.53	dna binding protein/dna	transcription factor wer;	structural insights into target dna recognition by r2r3-type myb2 transcription factor	14	8	8	4	8	11	14	8	5	2	9
AqcoeMYB6	c6kksA_	0.96	0.56	0.57	dna binding protein/dna	transcription factor wer;	structural insights into target dna recognition by r2r3-type myb2 transcription factor	14	8	8	5	8	11	14	8	10	2	8
AqcoeMYB7	c6kksA	0.96	0.59	0.5	dna binding protein/dna	transcription factor wer;	structural insights into target dna recognition by r2r3-type myb2 transcription factor	14	5	8	8	9	11	14	8	5	2	9
AqcoeMYB8	c6kksA	0.97	0.59	0.52	dna binding protein/dna	transcription factor wer;	structural insights into target dna recognition by r2r3-type myb2 transcription factor	14	5	9	6	8	11	14	8	6	2	8
AqcoeMYB9	c6kksA	0.97	0.56	0.56	dna binding protein/dna	transcription factor wer;	structural insights into target dna recognition by r2r3-type myb2 transcription factor	14	5	8	6	9	12	14	8	11	2	7
AqcoeMYB10	c6kksA	0.97	0.58	0.58	dna binding protein/dna	transcription factor wer;	structural insights into target dna recognition by r2r3-type myb2 transcription factor	14	8	9	4	7	12	14	8	10	2	8
AqcoeMYB11	c6kksA	0.96	0.56	0.56	dna binding protein/dna	transcription factor wer;	structural insights into target dna recognition by r2r3-type myb2 transcription factor	14	8	9	4	7	12	14	8	9	2	7
AqcoeMYB12	c6kksA	0.95	0.49	0.52	dna binding protein/dna	transcription factor wer;	structural insights into target dna recognition by r2r3-type myb2 transcription factor	14	8	8	4	8	12	14	8	5	2	8
AqcoeMYB13	c1h88C	0.91	0.54	0.57	transcription/dna	myb proto-oncogene protein;	crystal structure of ternary protein-dna complex1	14	8	7	4	7	12	14	8	10	2	8
AqcoeMYB14	c6kksA	0.96	0.6	0.54	dna binding protein/dna	transcription factor wer;	structural insights into target dna recognition by r2r3-type myb2 transcription factor	14	4	8	7	9	12	14	8	10	2	8
AqcoeMYB15	c6kksA	0.98	0.58	0.55	dna binding protein/dna	transcription factor wer;	structural insights into target dna recognition by r2r3-type myb2 transcription factor	14	4	8	7	8	12	14	8	11	2	7
AqcoeMYB16	c1h88C	0.93	0.6	0.56	transcription/dna	myb proto-oncogene protein;	crystal structure of ternary protein-dna complex1	14	6	9	6	8	12	14	8	6	2	8
AqcoeMYB17	c1h88C	0.93	0.66	0.58	transcription/dna	myb proto-oncogene protein;	crystal structure of ternary protein-dna complex1	14	9	8	4	6	11	14	8	10	2	8
AqcoeMYB18	c6kksA	0.95	0.42	0.56	dna binding protein/dna	transcription factor wer;	structural insights into target dna recognition by r2r3-type myb2 transcription factor	14	7	8	4	11	11	14	8	9	2	9
AqcoeMYB19	c6kksA	0.97	0.57	0.54	dna binding protein/dna	transcription factor wer;	structural insights into target dna recognition by r2r3-type myb2 transcription factor	14	8	9	4	7	12	14	8	5	2	9
AqcoeMYB20	c6kksA	0.97	0.59	0.5	dna binding protein/dna	transcription factor wer;	structural insights into target dna recognition by r2r3-type myb2 transcription factor	14	7	11	4	6	11	14	8	9	2	9
AqcoeMYB21	c6kksA	0.97	0.58	0.55	dna binding protein/dna	transcription factor wer;	structural insights into target dna recognition by r2r3-type myb2 transcription factor	14	8	7	4	8	12	14	8	8	2	7
AqcoeMYB22	c6kksA	0.97	0.59	0.58	dna binding protein/dna	transcription factor wer;	structural insights into target dna recognition by r2r3-type myb2 transcription factor	14	8	9	4	7	11	14	8	10	2	8
AqcoeMYB23	c1h88C_	0.93	0.66	0.56	transcription/dna	myb proto-oncogene protein;	crystal structure of ternary protein-dna complex1	14	8	8	4	7	12	14	8	8	2	8
AqcoeMYB24	c6kksA	0.96	0.57	0.57	dna binding protein/dna	transcription factor wer;	structural insights into target dna recognition by r2r3-type myb2 transcription factor	14	8	8	5	8	11	14	8	10	2	8
AqcoeMYB25	c6kksA	0.97	0.57	0.55	dna binding protein/dna	transcription factor wer;	structural insights into target dna recognition by r2r3-type myb2 transcription factor	14	4	9	7	8	12	14	8	10	2	8
AqcoeMYB26	c6kksA	0.97	0.57	0.54	dna binding protein/dna	transcription factor wer;	structural insights into target dna recognition by r2r3-type myb2 transcription factor	14	8	9	4	7	11	14	8	5	2	9
AqcoeMYB27	c6kksA	0.98	0.62	0.54	dna binding protein/dna	transcription factor wer;	structural insights into target dna recognition by r2r3-type myb2 transcription factor	14	4	9	7	8	12	14	8	9	2	9
AqcoeMYB28	c6kksA	0.96	0.58	0.54	dna binding protein/dna	transcription factor wer;	structural insights into target dna recognition by r2r3-type myb2 transcription factor	14	4	8	7	9	12	14	8	10	2	8
AqcoeMYB29	c6kksA	0.97	0.59	0.54	dna binding protein/dna	transcription factor wer;	structural insights into target dna recognition by r2r3-type myb2 transcription factor	13	6	7	7	8	12	14	8	10	2	8
AqcoeMYB30	c7w59L	0.99	0.88	0.56	splicing	cell division cycle 5-like protein;	the cryo-em structure of human pre-c*-i complex	13	8	9	4	6	12	13	4	12	4	7
AqcoeMYB31	c6kksA	0.97	0.63	0.56	dna binding protein/dna	transcription factor wer;	structural insights into target dna recognition by r2r3-type myb2 transcription factor	14	4	9	7	8	11	14	8	11	2	7
AqcoeMYB32	c6kksA	0.97	0.56	0.52	dna binding protein/dna	transcription factor wer;	structural insights into target dna recognition by r2r3-type myb2 transcription factor	14	8	8	4	8	11	14	8	4	2	9
AqcoeMYB33	c1h88C_	0.94	0.38	0.59	transcription/dna	myb proto-oncogene protein;	crystal structure of ternary protein-dna complex1	14	7	11	4	5	11	14	7	15	3	7
AqcoeMYB34	c6kksA	0.97	0.62	0.55	dna binding protein/dna	transcription factor wer;	structural insights into target dna recognition by r2r3-type myb2 transcription factor	14	4	9	7	8	11	14	8	10	2	7
AqcoeMYB35	c6kksA	0.94	0.86	0.56	dna binding protein/dna	transcription factor wer;	structural insights into target dna recognition by r2r3-type myb2 transcription factor	14	8	8	4	8	11	14	8	11	2	7
AqcoeMYB36	c1h88C_	0.93	0.71	0.57	transcription/dna	myb proto-oncogene protein;	crystal structure of ternary protein-dna complex1	14	8	8	4	7	11	14	8	9	2	8
AqcoeMYB37	c6kksA	0.98	0.64	0.57	dna binding protein/dna	transcription factor wer;	structural insights into target dna recognition by r2r3-type myb2 transcription factor	14	8	7	4	8	12	14	8	11	2	8
AqcoeMYB38	c1h88C_	0.91	0.49	0.55	transcription/dna	myb proto-oncogene protein;	crystal structure of ternary protein-dna complex1	14	8	7	4	7	12	14	8	8	2	9
AqcoeMYB39	c6kksA	0.95	0.51	0.55	dna binding protein/dna	transcription factor wer;	structural insights into target dna recognition by r2r3-type myb2 transcription factor	14	6	8	4	10	13	14	8	10	2	8
AqcoeMYB40	c1h88C_	0.92	0.52	0.59	transcription/dna	myb proto-oncogene protein;	crystal structure of ternary protein-dna complex1	14	7	9	3	7	12	14	8	11	2	7
AqcoeMYB41	c1mseC_	0.69	0.58	0.67	dna binding protein/dna	c-myb dna-binding domain	solution structure of a specific dna complex of the myb dna-binding2 domain with cooperative recognition helices	14	7	10	4	6	12	14	8	14	2	5
AqcoeMYB42	c1h88C_	0.93	0.57	0.57	transcription/dna	myb proto-oncogene protein;	crystal structure of ternary protein-dna complex1	14	8	9	4	6	12	14	8	8	2	8
AqcoeMYB43	c1h88C_	0.93	0.65	0.59	transcription/dna	myb proto-oncogene protein;	crystal structure of ternary protein-dna complex1	14	8	9	4	6	12	14	8	10	2	8
AqcoeMYB44	c6kksA	0.97	0.58	0.58	dna binding protein/dna	transcription factor wer;	structural insights into target dna recognition by r2r3-type myb2 transcription factor	14	8	9	4	7	11	14	8	10	2	8
AqcoeMYB45	c6kksA	0.95	0.84	0.57	dna binding protein/dna	transcription factor wer;	structural insights into target dna recognition by r2r3-type myb2 transcription factor	14	8	8	4	8	11	14	8	11	2	7
AqcoeMYB46	c6kksA	0.98	0.61	0.51	dna binding protein/dna	transcription factor wer;	structural insights into target dna recognition by r2r3-type myb2 transcription factor	14	8	10	4	5	11	14	8	10	2	8
AqcoeMYB47	c1h88C_	0.93	0.51	0.56	transcription/dna	myb proto-oncogene protein;	crystal structure of ternary protein-dna complex1	14	8	7	4	7	10	14	8	9	2	8
AqcoeMYB48	c6kksA	0.98	0.65	0.59	dna binding protein/dna	transcription factor wer;	structural insights into target dna recognition by r2r3-type myb2 transcription factor		9	8	4	8	11	14	8	12	2	7
AqcoeMYB49	c6kksA	0.98	0.56	0.54	dna binding protein/dna	transcription factor wer;	structural insights into target dna recognition by r2r3-type myb2 transcription factor	14	8	9	4	7	11	14	8	5	2	9
AqcoeMYB50	c1h88C_	0.94	0.52	0.57	transcription/dna	myb proto-oncogene protein;	crystal structure of ternary protein-dna complex1	14	8	7	4	7	12	14	8	9	2	8
AqcoeMYB51	c6kksA	0.98	0.6	0.54	dna binding protein/dna	transcription factor wer;	structural insights into target dna recognition by r2r3-type myb2 transcription factor	14	4	8	7	8	12	14	8	10	2	8
AqcoeMYB52	c6kksA	0.97	0.55	0.51	dna binding protein/dna	transcription factor wer;	structural insights into target dna recognition by r2r3-type myb2 transcription factor	14	4	9	7	8	11	14	8	9	2	9
AqcoeMYB53	c6kksA	0.98	0.58	0.53	dna binding protein/dna	transcription factor wer;	structural insights into target dna recognition by r2r3-type myb2 transcription factor	14	8	8	4	8	11	14	8	5	2	9
AqcoeMYB54	c6kksA	0.98	0.58	0.56	dna binding protein/dna	transcription factor wer;	structural insights into target dna recognition by r2r3-type myb2 transcription factor	14	6	8	6	7	12	14	8	10	2	8
AqcoeMYB55	c1mseC_	0.96	0.6	0.57	dna binding protein/dna	c-myb dna-binding domain	solution structure of a specific dna complex of the myb dna-binding2 domain with cooperative recognition helices	14	7	9	4	7	11	14	8	9	2	8
AqcoeMYB56	c1h88C_	0.93	0.58	0.57	transcription/dna	myb proto-oncogene protein;	crystal structure of ternary protein-dna complex1	14	7	9	4	7	11	14	8	9	2	8
AqcoeMYB57	c1h88C_	0.93	0.55	0.57	transcription/dna	myb proto-oncogene protein;	crystal structure of ternary protein-dna complex1	14	8	7	4	7	12	14	7	10	2	8
AqcoeMYB58	c6kksA	0.97	0.54	0.54	dna binding protein/dna	transcription factor wer;	structural insights into target dna recognition by r2r3-type myb2 transcription factor	14	8	9	4	7	11	14	8	5	2	9
AqcoeMYB59	c6kksA	0.97	0.61	0.55	dna binding protein/dna	transcription factor wer;	structural insights into target dna recognition by r2r3-type myb2 transcription factor	14	5	8	6	8	12	14	8	10	2	8
AqcoeMYB60	c6kksA	0.98	0.54	0.55	dna binding protein/dna	transcription factor wer;	structural insights into target dna recognition by r2r3-type myb2 transcription factor	14	4	9	7	8	11	14	8	10	2	8
AqcoeMYB61	c6kksA	0.97	0.56	0.56	dna binding protein/dna	transcription factor wer;	structural insights into target dna recognition by r2r3-type myb2 transcription factor	14	4	9	7	8	11	14	8	11	2	7
AqcoeMYB62	c6kksA	0.97	0.56	0.55	dna binding protein/dna	transcription factor wer;	structural insights into target dna recognition by r2r3-type myb2 transcription factor	14	4	9	7	8	11	14	8	10	2	8
AqcoeMYB63	c6kksA	0.94	0.7	0.56	dna binding protein/dna	transcription factor wer;	structural insights into target dna recognition by r2r3-type myb2 transcription factor	14	8	8	4	8	11	14	8	10	2	8
AqcoeMYB64	c6kksA	0.98	0.59	0.58	dna binding protein/dna	transcription factor wer;	structural insights into target dna recognition by r2r3-type myb2 transcription factor	14	8	7	4	8	12	14	8	12	2	7
AqcoeMYB65	c6kksA	0.96	0.55	0.44	dna binding protein/dna	transcription factor wer;	structural insights into target dna recognition by r2r3-type myb2 transcription factor	14	8	7	4	7	12	14	8	16	2	8
AqcoeMYB66	c6kksA	0.96	0.54	0.49	dna binding protein/dna	transcription factor wer;	structural insights into target dna recognition by r2r3-type myb2 transcription factor	14	8	8	4	7	11	14	8	16	2	8
AqcoeMYB67	c6kksA	0.98	0.57	0.54	dna binding protein/dna	transcription factor wer;	structural insights into target dna recognition by r2r3-type myb2 transcription factor	14	4	8	7	9	11	14	8	10	2	8
AqcoeMYB68	c6kksA	0.97	0.59	0.5	dna binding protein/dna	transcription factor wer;	structural insights into target dna recognition by r2r3-type myb2 transcription factor	14	4	8	7	9	11	14	8	6	2	8
AqcoeMYB69	c6kksA	0.97	0.6	0.54	dna binding protein/dna	transcription factor wer;	structural insights into target dna recognition by r2r3-type myb2 transcription factor	14	4	8	7	9	11	14	8	10	2	8
AqcoeMYB70	c6kksA	0.97	0.64	0.56	dna binding protein/dna	transcription factor wer;	structural insights into target dna recognition by r2r3-type myb2 transcription factor	14	4	9	7	8	11	14	8	12	2	7
AqcoeMYB71	c1h88C_	0.9	0.59	0.55	transcription/dna	myb proto-oncogene protein;	crystal structure of ternary protein-dna complex1	10	8	8	4	7	11	14	8	12	2	7
AqcoeMYB72	c1mseC_	0.97	0.53	0.61	dna binding protein/dna	c-myb dna-binding domain	solution structure of a specific dna complex of the myb dna-binding2 domain with cooperative recognition helices	14	8	9	4	6	11	14	8	12	2	7
AqcoeMYB73	c1mseC_	0.96	0.57	0.57	dna binding protein/dna	c-myb dna-binding domain	solution structure of a specific dna complex of the myb dna-binding2 domain with cooperative recognition helices	14	7	9	4	7	11	14	8	9	2	8
AqcoeMYB74	c6kksA	0.97	0.57	0.54	dna binding protein/dna	transcription factor wer;	structural insights into target dna recognition by r2r3-type myb2 transcription factor	14	4	8	7	9	11	14	8	10	2	8
AqcoeMYB75	c6kksA	0.97	0.6	0.55	dna binding protein/dna	transcription factor wer;	structural insights into target dna recognition by r2r3-type myb2 transcription factor	14	4	7	7	9	12	14	8	12	2	7
AqcoeMYB76	c6kksA	0.97	0.6	0.53	dna binding protein/dna	transcription factor wer;	structural insights into target dna recognition by r2r3-type myb2 transcription factor	14	4	7	7	9	12	14	8	10	2	8
AqcoeMYB77	c6kksA	0.97	0.64	0.54	dna binding protein/dna	transcription factor wer;	structural insights into target dna recognition by r2r3-type myb2 transcription factor	14	4	8	7	9	11	14	8	10	2	8
AqcoeMYB78	c6kksA	0.96	0.58	0.56	dna binding protein/dna	transcription factor wer;	structural insights into target dna recognition by r2r3-type myb2 transcription factor	14	6	8	7	8	11	14	8	11	2	7
AqcoeMYB79	c6kksA	0.96	0.57	0.54	dna binding protein/dna	transcription factor wer;	structural insights into target dna recognition by r2r3-type myb2 transcription factor	14	5	8	7	9	11	14	8	10	2	8
AqcoeMYB80	c6kksA	0.97	0.55	0.56	dna binding protein/dna	transcription factor wer;	structural insights into target dna recognition by r2r3-type myb2 transcription factor	14	5	8	7	9	11	14	8	12	2	7
AqcoeMYB81	c6kksA	0.97	0.56	0.54	dna binding protein/dna	transcription factor wer;	structural insights into target dna recognition by r2r3-type myb2 transcription factor	14	4	8	7	9	11	14	8	10	2	8
AqcoeMYB82	c6kksA	0.97	0.62	0.54	dna binding protein/dna	transcription factor wer;	structural insights into target dna recognition by r2r3-type myb2 transcription factor	14	4	8	7	9	11	14	8	10	2	8
MYB_Name	Protein Template/Model	% coverage	% identity	% Alpha helix	PDB Header	PDB Molecule	PDB Title	Helix 1 AA	Helix 2 AA	Helix 3 AA	Loop b/w1 and 2	Turn b/w 2and 3	Connector	Helix 1 AA	Helix 2 AA	Helix 3 AA	Loop b/w1 and 2	Turn b/w 2and 3
Ancestral protein
Subgroup I	c1h88C_	0.95	0.65	0.62	transcription/dna	myb proto-oncogene protein	crystal structure of ternary protein-dna complex1	14	9	9	4	6	11	14	8	11	2	8
Subroup II	c1mseC_	0.98	0.63	0.59	dna binding protein/dna	c-myb dna-binding domain	solution structure of a specific dna complex of the myb dna-binding2 domain with cooperative recognition helices	14	8	9	4	7	11	14	8	9	2	8
Subgroup III	c1h88C_	0.97	0.57	0.55	transcription/dna	myb proto-oncogene protein	crystal structure of ternary protein-dna complex1	14	7	9	4	8	11	14	8	6	2	8
Subroup IV	c1h88C_	0.97	0.59	0.62	transcription/dna	myb proto-oncogene protein	crystal structure of ternary protein-dna complex1	14	9	9	4	6	11	14	8	11	2	8
Subgroup V	c1h88C_	0.95	0.61	0.61	transcription/dna	myb proto-oncogene protein	crystal structure of ternary protein-dna complex1	14	7	9	4	8	11	14	8	12	2	8
Subroup VI	c6kksA_	0.98	0.86	0.63	dna binding protein/dna	transcription factor wer	structural insights into target dna recognition by r2r3-type myb2 transcription factor	14	8	9	4	7	11	14	8	13	2	7
Subgroup VII	c6kksA_	0.98	0.5	0.6	dna binding protein/dna	transcription factor wer	structural insights into target dna recognition by r2r3-type myb2 transcription factor	14	6	8	4	10	11	14	8	13	2	7
Subroup VIII	c6kksA_	0.98	0.6	0.62	dna binding protein/dna	transcription factor wer	structural insights into target dna recognition by r2r3-type myb2 transcription factor	14	8	9	4	7	11	14	8	12	2	7
Subgroup IX	c6kksA_	0.98	0.61	0.62	dna binding protein/dna	transcription factor wer	structural insights into target dna recognition by r2r3-type myb2 transcription factor	14	8	8	4	8	11	14	8	13	2	7
Subroup X	c6kksA_	0.98	0.6	0.6	dna binding protein/dna	transcription factor wer	structural insights into target dna recognition by r2r3-type myb2 transcription factor	14	6	8	6	8	11	14	8	`13	2	7
Subgroup XI	c6kksA_	0.98	0.69	0.56	dna binding protein/dna	transcription factor wer	structural insights into target dna recognition by r2r3-type myb2 transcription factor	14	4	8	7	9	11	14	8	11	2	8
Subroup XII	c6kksA_	0.98	0.63	0.61	dna binding protein/dna	transcription factor wer	structural insights into target dna recognition by r2r3-type myb2 transcription factor	14	8	8	4	7	12	14	8	12	2	8
Subgroup XIII	c6kksA_	0.98	0.57	0.58	dna binding protein/dna	transcription factor wer	structural insights into target dna recognition by r2r3-type myb2 transcription factor	14	4	9	7	8	11	14	8	12	2	7
Subroup XIV	c6kksA_	0.98	0.63	0.54	dna binding protein/dna	transcription factor wer	structural insights into target dna recognition by r2r3-type myb2 transcription factor	14	6	8	6	7	12	14	8	13	2	7
Subgroup XV	c6kksA_	0.98	0.6	0.58	dna binding protein/dna	transcription factor wer	structural insights into target dna recognition by r2r3-type myb2 transcription factor	14	5	8	6	8	12	14	8	12	2	8
Subroup XVI	c6kksA_	0.98	0.62	0.58	dna binding protein/dna	transcription factor wer	structural insights into target dna recognition by r2r3-type myb2 transcription factor	14	4	9	7	8	11	14	8	12	2	7
Subgroup XVII	c6kksA_	0.97	0.68	0.59	dna binding protein/dna	transcription factor wer	structural insights into target dna recognition by r2r3-type myb2 transcription factor	14	4	9	7	8	11	14	8	13	2	7
Subroup XVIII	c6kksA_	0.98	0.62	0.58	dna binding protein/dna	transcription factor wer	structural insights into target dna recognition by r2r3-type myb2 transcription factor	14	4	8	7	8	12	14	8	13	2	7
Subgroup XIX	c6kksA_	0.98	0.58	0.6	dna binding protein/dna	transcription factor wer	structural insights into target dna recognition by r2r3-type myb2 transcription factor	14	6	8	6	8	11	14	8	13	2	7
Subgroup XX	c6kksA_	0.98	0.63	0.56	dna binding protein/dna	transcription factor wer	structural insights into target dna recognition by r2r3-type myb2 transcription factor	14	4	9	7	8	11	14	8	10	2	9
Subgroup XX1	c6kksA_	0.98	0.68	0.57	dna binding protein/dna	transcription factor wer	structural insights into target dna recognition by r2r3-type myb2 transcription factor	14	4	8	7	9	11	14	8	12	2	7
Ancestral Protein sequence	c1mseC_	0.97	0.63	0.61	dna binding protein/dna	c-myb dna-binding domain	solution structure of a specific dna complex of the myb dna-binding2 domain with cooperative recognition helices	14	8	9	4	7	11	14	8	11	2	7
